# Supplementary material for: ﻿Molecular phylogeny and taxonomy of Hosta (Asparagaceae) on Shikoku Island, Japan, including five new species, one new subspecies, and two new status assignments
Source: PhytoKeys. 2023 Nov 17;235:137–87. doi: 10.3897/phytokeys.235.99140 (PMC10680290; doi:10.3897/phytokeys.235.99140)
Supplement: XML Treatment for Hosta tardiva [file phytokeys.235.99140-treatment1.xml]

<!DOCTYPE tp:taxon-treatment
  PUBLIC "-//TaxonX//DTD Taxonomic Treatment Publishing DTD v0 20100105//EN" "tax-treatment-NSO.dtd">
<tp:taxon-treatment xmlns:tp="http://www.plazi.org/taxpub"><tp:treatment-meta><kwd-group><label>Taxon classification</label><kwd>
                <named-content content-type="kingdom">Plantae</named-content>
              </kwd><kwd>
                <named-content content-type="order">Asparagales</named-content>
              </kwd><kwd>
                <named-content content-type="family">Asparagaceae</named-content>
              </kwd></kwd-group><mixed-citation publication-type="journal"><person-group><name><surname>Yahara</surname><given-names>Tetsukazu</given-names></name><name><surname>Hirota</surname><given-names>Shun K.</given-names></name><name><surname>Fujii</surname><given-names>Seiko</given-names></name><name><surname>Kokami</surname><given-names>Yasushi</given-names></name><name><surname>Fuse</surname><given-names>Kengo</given-names></name><name><surname>Sato</surname><given-names>Hiroyuki</given-names></name><name><surname>Tagane</surname><given-names>Shuichiro</given-names></name><name><surname>Suyama</surname><given-names>Yoshihisa</given-names></name></person-group><article-title>﻿Molecular phylogeny and taxonomy of <italic><tp:taxon-name><tp:taxon-name-part taxon-name-part-type="genus" reg="Hosta">Hosta</tp:taxon-name-part></tp:taxon-name></italic> (<tp:taxon-name><tp:taxon-name-part taxon-name-part-type="family">Asparagaceae</tp:taxon-name-part></tp:taxon-name>) on Shikoku Island, Japan, including five new species, one new subspecies, and two new status assignments</article-title><source>PhytoKeys</source><day>17</day><month>11</month><year>2023</year><volume>235</volume><fpage>137</fpage><lpage>187</lpage><pub-id pub-id-type="doi">10.3897/phytokeys.235.99140</pub-id></mixed-citation></tp:treatment-meta><tp:nomenclature><label>﻿1.</label><tp:taxon-name>
              <object-id xmlns:xlink="http://www.w3.org/1999/xlink" content-type="arpha" xlink:type="simple">A3984013-89DD-5AFF-AE7B-EB7404B6A7BA</object-id>
              <tp:taxon-name-part taxon-name-part-type="genus" reg="Hosta">Hosta</tp:taxon-name-part>
              <tp:taxon-name-part taxon-name-part-type="species" reg="tardiva">tardiva</tp:taxon-name-part>
            </tp:taxon-name><tp:taxon-authority>Nakai, Bot. Mag. (Tokyo) 44: 513. 1930.</tp:taxon-authority></tp:nomenclature><tp:treatment-sec sec-type="material" id="SECID0EOKDK"><title>Type.</title><p><bold>Japan. Prov. Awa (Ehime Pref.)</bold>: tractu Myōtō, in oppido Kamomyō, n.d., <italic>J. Nikai 1377</italic> (holotype TI, <italic>n.v.</italic>).</p></tp:treatment-sec></tp:taxon-treatment>
