# Supplementary material for: ﻿Molecular phylogeny and taxonomy of Hosta (Asparagaceae) on Shikoku Island, Japan, including five new species, one new subspecies, and two new status assignments
Source: PhytoKeys. 2023 Nov 17;235:137–87. doi: 10.3897/phytokeys.235.99140 (PMC10680290; doi:10.3897/phytokeys.235.99140)
Supplement: XML Treatment for Hosta tardiva subsp. tardiva [file phytokeys.235.99140-treatment2.xml]

<!DOCTYPE tp:taxon-treatment
  PUBLIC "-//TaxonX//DTD Taxonomic Treatment Publishing DTD v0 20100105//EN" "tax-treatment-NSO.dtd">
<tp:taxon-treatment xmlns:tp="http://www.plazi.org/taxpub"><tp:treatment-meta><kwd-group><label>Taxon classification</label><kwd>
                <named-content content-type="kingdom">Plantae</named-content>
              </kwd><kwd>
                <named-content content-type="order">Asparagales</named-content>
              </kwd><kwd>
                <named-content content-type="family">Asparagaceae</named-content>
              </kwd></kwd-group><mixed-citation publication-type="journal"><person-group><name><surname>Yahara</surname><given-names>Tetsukazu</given-names></name><name><surname>Hirota</surname><given-names>Shun K.</given-names></name><name><surname>Fujii</surname><given-names>Seiko</given-names></name><name><surname>Kokami</surname><given-names>Yasushi</given-names></name><name><surname>Fuse</surname><given-names>Kengo</given-names></name><name><surname>Sato</surname><given-names>Hiroyuki</given-names></name><name><surname>Tagane</surname><given-names>Shuichiro</given-names></name><name><surname>Suyama</surname><given-names>Yoshihisa</given-names></name></person-group><article-title>﻿Molecular phylogeny and taxonomy of <italic><tp:taxon-name><tp:taxon-name-part taxon-name-part-type="genus" reg="Hosta">Hosta</tp:taxon-name-part></tp:taxon-name></italic> (<tp:taxon-name><tp:taxon-name-part taxon-name-part-type="family">Asparagaceae</tp:taxon-name-part></tp:taxon-name>) on Shikoku Island, Japan, including five new species, one new subspecies, and two new status assignments</article-title><source>PhytoKeys</source><day>17</day><month>11</month><year>2023</year><volume>235</volume><fpage>137</fpage><lpage>187</lpage><pub-id pub-id-type="doi">10.3897/phytokeys.235.99140</pub-id></mixed-citation></tp:treatment-meta><tp:nomenclature><label>﻿1A.</label><tp:taxon-name>
              <object-id xmlns:xlink="http://www.w3.org/1999/xlink" content-type="arpha" xlink:type="simple">C4D4FDE9-DB8E-5426-A02E-07DD85B03A40</object-id>
              <tp:taxon-name-part taxon-name-part-type="genus" reg="Hosta">Hosta</tp:taxon-name-part>
              <tp:taxon-name-part taxon-name-part-type="species" reg="tardiva">tardiva</tp:taxon-name-part>
              <tp:taxon-name-part taxon-name-part-type="infraspecific-rank">subsp.</tp:taxon-name-part>
              <tp:taxon-name-part taxon-name-part-type="subspecies" reg="tardiva">tardiva</tp:taxon-name-part>
            </tp:taxon-name></tp:nomenclature><tp:treatment-sec sec-type="phenology" id="SECID0EEMDK"><title>Phenology.</title><p>August to September.</p></tp:treatment-sec><tp:treatment-sec sec-type="distribution" id="SECID0EJMDK"><title>Distribution and habitat.</title><p>Japan (Shikoku Island). This species is widely distributed in Shikoku and typically thrives on herbaceous slopes near villages. It is cultivated in Honshu but often naturalized when it escapes cultivation.</p></tp:treatment-sec><tp:treatment-sec sec-type="conservation status" id="SECID0EOMDK"><title>Conservation status.</title><p>Using criterion D1 for IUCN Red List categories (<xref ref-type="bibr" rid="B13">IUCN 2012</xref>, <xref ref-type="bibr" rid="B14">IUCN 2022</xref>), we recommend that this species be qualified as <abbrev xmlns:xlink="http://www.w3.org/1999/xlink" xlink:title="Least Concern" id="ABBRID0E3MDK" xlink:type="simple">LC</abbrev> (Least Concern) because its population is estimated to exceed 1000.</p></tp:treatment-sec><tp:treatment-sec sec-type="Japanese name" id="SECID0EANDK"><title>Japanese name.</title><p>Nankai-giboshi (<xref ref-type="bibr" rid="B23">Nakai 1930</xref>).</p></tp:treatment-sec><tp:treatment-sec sec-type="material" id="SECID0EKNDK"><title>Specimens examined.</title><p><bold>Japan. Kochi Pref.</bold>: Takaoka-gun, Kubokawa-cho, 8 Aug. 2001, <italic>Se. Fujii 8725</italic> (JPN10003, FU!), ditto, 23 Aug. 2002, <italic>Se. Fujii 9271</italic> (JPN10002, FU!); Cultivated at Makino Botanical Garden (32 specimens listed in the Suppl. material <xref ref-type="supplementary-material" rid="S1">1</xref>; FU!).</p></tp:treatment-sec><tp:treatment-sec sec-type="notes" id="SECID0E1NDK"><title>Note.</title><p>In Shikoku, it usually grows near mountain villages, suggesting that its wild populations escaped from cultivation.</p></tp:treatment-sec><tp:treatment-sec><!--Section generated to contain objects referenced in tp:taxon-treatment.--><supplementary-material xmlns:xlink="http://www.w3.org/1999/xlink" id="S1" position="float" orientation="portrait" xlink:type="simple"><object-id content-type="doi" xlink:type="simple">10.3897/phytokeys.235.99140.suppl1</object-id><object-id content-type="arpha" xlink:type="simple">3D638654-0D51-571E-984E-717F18E1EA31</object-id><label>Supplementary material 1</label><caption><p>20 DNA samples and voucher specimens from 70 localities for 30 taxa of <italic><tp:taxon-name><tp:taxon-name-part taxon-name-part-type="genus" reg="Hosta">Hosta</tp:taxon-name-part></tp:taxon-name></italic> in Japan</p></caption><statement content-type="dataType"><label>Data type</label><p>xlsx</p></statement><media xlink:href="phytokeys-235-137_article-99140__-s001.xlsx" mimetype="application" mime-subtype="vnd.openxmlformats-officedocument.spreadsheetml.sheet" position="float" orientation="portrait" xlink:type="simple" id="oo_938526.xlsx"><uri content-type="original_file" xlink:type="simple">https://binary.pensoft.net/file/938526</uri></media><permissions><license xlink:type="simple"><license-p>This dataset is made available under the Open Database License (http://opendatacommons.org/licenses/odbl/1.0/). The Open Database License (ODbL) is a license agreement intended to allow users to freely share, modify, and use this Dataset while maintaining this same freedom for others, provided that the original source and author(s) are credited.</license-p></license></permissions><attrib specific-use="authors">Tetsukazu Yahara, Shun K. Hirota, Seiko Fujii, Yasushi Kokami, Kengo Fuse, Hiroyuki Sato, Shuichiro Tagane, Yoshihisa Suyama</attrib></supplementary-material></tp:treatment-sec><ref-list><ref id="B13"><mixed-citation xmlns:xlink="http://www.w3.org/1999/xlink" xlink:type="simple">IUCN (<year>2012</year>) IUCN Red List Categories and Criteria, Version 3.1, 2<sup>nd</sup> edn. IUCN Species Survival Commission. IUCN, Gland and Cambridge. <ext-link xlink:href="https://portals.iucn.org/library/node/10315" ext-link-type="uri" xlink:type="simple">https://portals.iucn.org/library/node/10315</ext-link></mixed-citation></ref><ref id="B14"><mixed-citation xmlns:xlink="http://www.w3.org/1999/xlink" xlink:type="simple">IUCN (<year>2022</year>) Guidelines for using the IUCN Red List Categories and Criteria, Version 15.1. IUCN, Gland and Cambridge. <ext-link xlink:href="https://nc.iucnredlist.org/redlist/content/attachment_files/RedListGuidelines.pdf" ext-link-type="uri" xlink:type="simple">https://nc.iucnredlist.org/redlist/content/attachment_files/RedListGuidelines.pdf</ext-link></mixed-citation></ref><ref id="B23"><mixed-citation xmlns:xlink="http://www.w3.org/1999/xlink" xlink:type="simple"><person-group><name name-style="western"><surname>Nakai</surname><given-names>T</given-names></name></person-group> (<year>1930</year>) <article-title>Notulæ ad Plantas Japoniæ &amp; Koreæ 39.</article-title><source>Botanical Magazine Tokyo</source><volume>44</volume>: <fpage>507</fpage>–<lpage>537</lpage>. <ext-link xlink:href="10.15281/jplantres1887.44.507" ext-link-type="doi" xlink:type="simple">https://doi.org/10.15281/jplantres1887.44.507</ext-link></mixed-citation></ref></ref-list></tp:taxon-treatment>
