# Supplementary material for: ﻿Molecular phylogeny and taxonomy of Hosta (Asparagaceae) on Shikoku Island, Japan, including five new species, one new subspecies, and two new status assignments
Source: PhytoKeys. 2023 Nov 17;235:137–87. doi: 10.3897/phytokeys.235.99140 (PMC10680290; doi:10.3897/phytokeys.235.99140)
Supplement: XML Treatment for Hosta tardiva subsp. densinervia [file phytokeys.235.99140-treatment3.xml]

<!DOCTYPE tp:taxon-treatment
  PUBLIC "-//TaxonX//DTD Taxonomic Treatment Publishing DTD v0 20100105//EN" "tax-treatment-NSO.dtd">
<tp:taxon-treatment xmlns:tp="http://www.plazi.org/taxpub"><tp:treatment-meta><kwd-group><label>Taxon classification</label><kwd>
                <named-content content-type="kingdom">Plantae</named-content>
              </kwd><kwd>
                <named-content content-type="order">Asparagales</named-content>
              </kwd><kwd>
                <named-content content-type="family">Asparagaceae</named-content>
              </kwd></kwd-group><mixed-citation publication-type="journal"><person-group><name><surname>Yahara</surname><given-names>Tetsukazu</given-names></name><name><surname>Hirota</surname><given-names>Shun K.</given-names></name><name><surname>Fujii</surname><given-names>Seiko</given-names></name><name><surname>Kokami</surname><given-names>Yasushi</given-names></name><name><surname>Fuse</surname><given-names>Kengo</given-names></name><name><surname>Sato</surname><given-names>Hiroyuki</given-names></name><name><surname>Tagane</surname><given-names>Shuichiro</given-names></name><name><surname>Suyama</surname><given-names>Yoshihisa</given-names></name></person-group><article-title>﻿Molecular phylogeny and taxonomy of <italic><tp:taxon-name><tp:taxon-name-part taxon-name-part-type="genus" reg="Hosta">Hosta</tp:taxon-name-part></tp:taxon-name></italic> (<tp:taxon-name><tp:taxon-name-part taxon-name-part-type="family">Asparagaceae</tp:taxon-name-part></tp:taxon-name>) on Shikoku Island, Japan, including five new species, one new subspecies, and two new status assignments</article-title><source>PhytoKeys</source><day>17</day><month>11</month><year>2023</year><volume>235</volume><fpage>137</fpage><lpage>187</lpage><pub-id pub-id-type="doi">10.3897/phytokeys.235.99140</pub-id></mixed-citation></tp:treatment-meta><tp:nomenclature><label>﻿1B.</label><tp:taxon-name>
              <object-id xmlns:xlink="http://www.w3.org/1999/xlink" content-type="arpha" xlink:type="simple">1E8A6E78-0F30-5B34-A986-512789246DDF</object-id>
              <tp:taxon-name-part taxon-name-part-type="genus" reg="Hosta">Hosta</tp:taxon-name-part>
              <tp:taxon-name-part taxon-name-part-type="species" reg="tardiva">tardiva</tp:taxon-name-part>
              <tp:taxon-name-part taxon-name-part-type="infraspecific-rank">subsp.</tp:taxon-name-part>
              <tp:taxon-name-part taxon-name-part-type="subspecies" reg="densinervia">densinervia</tp:taxon-name-part>
              <object-id xmlns:xlink="http://www.w3.org/1999/xlink" content-type="ipni" xlink:type="simple">urn:lsid:ipni.org:names:77331104-1</object-id>
            </tp:taxon-name><tp:taxon-authority>(N. Fujita &amp; M.N. Tamura) Yahara &amp; Se.Fujii, comb. &amp;</tp:taxon-authority><tp:taxon-status xmlns:xlink="http://www.w3.org/1999/xlink" xlink:type="simple">stat. nov.</tp:taxon-status><xref ref-type="fig" rid="F8">Fig. 8</xref><tp:nomenclature-citation-list><tp:nomenclature-citation><tp:taxon-name>
                  <tp:taxon-name-part taxon-name-part-type="genus" reg="Hosta">Hosta</tp:taxon-name-part>
                  <tp:taxon-name-part taxon-name-part-type="species" reg="kikutii">kikutii</tp:taxon-name-part>
                  <tp:taxon-name-part taxon-name-part-type="infraspecific-rank">var.</tp:taxon-name-part>
                  <tp:taxon-name-part taxon-name-part-type="variety" reg="densinervia">densinervia</tp:taxon-name-part>
                </tp:taxon-name><comment>N. Fujita &amp; M. N. Tamura, Acta Phytotax. Geobot. 59: 34 (2008); Tamura &amp; Fujita in Iwatsuki et al., Fl. Jap. IVb: 143 (2016). Type. JAPAN, Shikoku: Tokushima Pref, Miyoshi-gun, Ikeda-cho, Shikino-kami Ferry, 27 Sep. 1965, with flowers, <italic>S. Takafuji 253</italic> (holotype KYO!, isotype KYO!).</comment></tp:nomenclature-citation><tp:nomenclature-citation><tp:taxon-name>
                  <tp:taxon-name-part taxon-name-part-type="genus" reg="Hosta">Hosta</tp:taxon-name-part>
                  <tp:taxon-name-part taxon-name-part-type="species" reg="kikutii">kikutii</tp:taxon-name-part>
                  <tp:taxon-name-part taxon-name-part-type="infraspecific-rank">var.</tp:taxon-name-part>
                  <tp:taxon-name-part taxon-name-part-type="variety" reg="polyneuron">polyneuron</tp:taxon-name-part>
                </tp:taxon-name><comment>sensu Fujita, Acta Phytotax. Geobot. 27: 80. 1976, p.p.</comment></tp:nomenclature-citation></tp:nomenclature-citation-list></tp:nomenclature><tp:treatment-sec sec-type="phenology" id="SECID0E5QDK"><title>Phenology.</title><p>Mid-August to September.</p></tp:treatment-sec><tp:treatment-sec sec-type="distribution" id="SECID0EDRDK"><title>Distribution and habitat.</title><p>Japan (Ehime, Kagawa, Kochi, and Tokushima Prefectures). This subspecies is distributed in the lower reaches of the Yoshino River, the middle and lower reaches of the Niyodo River, the headwater of the Shinjyo River (near the headwaters of the Shimanto River), and the lower reaches of the Shimanto River (Fig. <xref ref-type="fig" rid="F7">7</xref>). It grows in open habitats on rocks and soil along the riverbanks.</p><fig id="F8" position="float" orientation="portrait"><object-id xmlns:xlink="http://www.w3.org/1999/xlink" content-type="doi" xlink:type="simple">10.3897/phytokeys.235.99140.figure8</object-id><object-id xmlns:xlink="http://www.w3.org/1999/xlink" content-type="arpha" xlink:type="simple">709FEB4A-FCDC-5D6C-84CF-22C4A543F0FD</object-id><label>Figure 8.</label><caption><p>Flowering plants of <tp:taxon-name><tp:taxon-name-part taxon-name-part-type="genus" reg="Hosta">H.</tp:taxon-name-part><tp:taxon-name-part taxon-name-part-type="species" reg="tardiva">tardiva</tp:taxon-name-part><tp:taxon-name-part taxon-name-part-type="infraspecific-rank">subsp.</tp:taxon-name-part><tp:taxon-name-part taxon-name-part-type="subspecies" reg="densinervia">densinervia</tp:taxon-name-part></tp:taxon-name><bold>A</bold> JPN1263,18 Aug. 2020 <bold>B</bold> JPN1332, 20 Aug. 2020. Scale bars: 20 cm (<bold>A</bold>); 2 cm (<bold>B</bold>).</p></caption><graphic xmlns:xlink="http://www.w3.org/1999/xlink" xlink:href="phytokeys-235-137_article-99140__-g008.jpg" position="float" orientation="portrait" xlink:type="simple" id="oo_938509.jpg"><uri content-type="original_file" xlink:type="simple">https://binary.pensoft.net/fig/938509</uri></graphic></fig></tp:treatment-sec><tp:treatment-sec sec-type="conservation status" id="SECID0ETSDK"><title>Conservation status.</title><p>Using criterion D1 for IUCN Red List categories (<xref ref-type="bibr" rid="B13">IUCN 2012</xref>, <xref ref-type="bibr" rid="B14">IUCN 2022</xref>), we recommend that this species be classified as <abbrev xmlns:xlink="http://www.w3.org/1999/xlink" xlink:title="Least Concern" id="ABBRID0EBTDK" xlink:type="simple">LC</abbrev> (Least Concern) because its population is estimated to exceed 1000.</p></tp:treatment-sec><tp:treatment-sec sec-type="Japanese name" id="SECID0EFTDK"><title>Japanese name.</title><p>Sudare-giboshi (<xref ref-type="bibr" rid="B22">Maekawa 1952</xref>, excluding Yakushima-giboshi), Awa-giboshi (<xref ref-type="bibr" rid="B10">Fujita and Tamura 2008</xref>).</p></tp:treatment-sec><tp:treatment-sec sec-type="material" id="SECID0ETTDK"><title>Specimens examined.</title><p><bold>Japan. Ehime Pref.</bold>: Kamiukena-gun, Omogokei, 13 Aug. 1970, <italic>N. Fujita 269</italic>, with flowers (KYO!); Saijyo City, 450 m elev., 6 Aug. 1971, <italic><tp:taxon-name><tp:taxon-name-part taxon-name-part-type="genus" reg="Hosta">H.</tp:taxon-name-part></tp:taxon-name> Takahashi &amp; N. Fujita 273</italic> with young flower buds (KYO!); Nii-gun, 500 m elev., 30 Aug. 1955, <italic>G. Murata 9233</italic> with flowers (KYO!). <bold>Kagawa Pref.</bold>: Mt. Otaki, 24 Sep. 1961, <italic>S. Sakaguchi s.n.</italic> with flowers (KYO!). <bold>Kochi Pref.</bold>: Agawa-gun, Niyodogawa-cho, Kuki, 80 m elev., 18 Aug. 2020, <italic>T. Yahara et al. JPN1255</italic>, <italic>1258</italic>, <italic>1263</italic> with flowers (FU!); ditto, in the headwater of a tributary of Shinjyo River, 900 m elev., cultivated in Makino Botanical Garden, 8 Apr. 2021, <italic>T. Yahara et al. JPN3929</italic> sterile (FU!); Agawa-gun, Ino-cho, Kashiki, 40 m elev., 20 Aug. 2020, <italic>T. Yahara et al. JPN1331</italic>–<italic>1333</italic> with flowers (FU!); Takaoka-gun, Ochi-cho, Kataoka, 50 m elev., 20 Aug. 2020, <italic>T. Yahara et al. JPN1375</italic>–<italic>1377</italic> with flowers (FU!); ditto, Tokoroyama, 13 Sep. 1962, <italic>G. Murata 17106</italic> and <italic>17107</italic> with flowers (KYO!); Hata-gun, Nakamura-cho, along the Shimanto River, 20 Aug. 1913, <italic>Z. Tashiro s.n.</italic> with flowers (KYO!). <bold>Tokushima Pref.</bold>: Miyoshi City, Shikino-kami, 90 m elev., 11 Apr. 2021, sterile, <italic>T. Yahara et al. JPN4071</italic>, <italic>4072</italic>, and <italic>4075</italic> (FU!); Ikeda-cho, along the Yoshino River, 16 Sep. 1971, <italic>C. Abe 43049</italic> with flowers (KYO!); Miyoshi-gun, Minawa-mura, Kawasaki, along the Iya River, 8 Sep. 1958, <italic>T. Yamanaka 26270</italic> with flowers (KYO!).</p></tp:treatment-sec><tp:treatment-sec sec-type="notes" id="SECID0EPVDK"><title>Note.</title><p>This subspecies is morphologically more similar to <italic><tp:taxon-name><tp:taxon-name-part taxon-name-part-type="genus" reg="Hosta">H.</tp:taxon-name-part><tp:taxon-name-part taxon-name-part-type="species" reg="polyneuronoides">polyneuronoides</tp:taxon-name-part></tp:taxon-name></italic>, rather than to <tp:taxon-name><tp:taxon-name-part taxon-name-part-type="genus" reg="Hosta">H.</tp:taxon-name-part><tp:taxon-name-part taxon-name-part-type="species" reg="tardiva">tardiva</tp:taxon-name-part><tp:taxon-name-part taxon-name-part-type="infraspecific-rank">subsp.</tp:taxon-name-part><tp:taxon-name-part taxon-name-part-type="subspecies" reg="tardiva">tardiva</tp:taxon-name-part></tp:taxon-name>.</p></tp:treatment-sec><tp:treatment-sec><!--Section generated to contain objects referenced in tp:taxon-treatment.--><fig id="F7" position="float" orientation="portrait"><object-id xmlns:xlink="http://www.w3.org/1999/xlink" content-type="doi" xlink:type="simple">10.3897/phytokeys.235.99140.figure7</object-id><object-id xmlns:xlink="http://www.w3.org/1999/xlink" content-type="arpha" xlink:type="simple">DF7103E7-4891-555B-9BDE-E1FB9F9C45A7</object-id><label>Figure 7.</label><caption><p>Maps of collection locations for <italic><tp:taxon-name><tp:taxon-name-part taxon-name-part-type="genus" reg="Hosta">Hosta</tp:taxon-name-part></tp:taxon-name></italic> species <bold>A</bold> Shikoku Island (black) in relation to Japan <bold>B</bold> detail of Shikoku Island with population locations for some species and varieties <bold>C</bold> details of collection locations for <italic><tp:taxon-name><tp:taxon-name-part taxon-name-part-type="genus" reg="Hosta">H.</tp:taxon-name-part><tp:taxon-name-part taxon-name-part-type="species" reg="polyneuronoides">polyneuronoides</tp:taxon-name-part></tp:taxon-name></italic> (solid circles) and <italic><tp:taxon-name><tp:taxon-name-part taxon-name-part-type="genus" reg="Hosta">H.</tp:taxon-name-part><tp:taxon-name-part taxon-name-part-type="species" reg="scabrinervia">scabrinervia</tp:taxon-name-part></tp:taxon-name></italic> (an open square), and approximate ranges (circles) of <italic><tp:taxon-name><tp:taxon-name-part taxon-name-part-type="genus" reg="Hosta">H.</tp:taxon-name-part><tp:taxon-name-part taxon-name-part-type="species" reg="minazukiflora">minazukiflora</tp:taxon-name-part></tp:taxon-name></italic> (M), <italic><tp:taxon-name><tp:taxon-name-part taxon-name-part-type="genus" reg="Hosta">H.</tp:taxon-name-part><tp:taxon-name-part taxon-name-part-type="species" reg="longipedicellata">longipedicellata</tp:taxon-name-part></tp:taxon-name></italic> (L), <italic><tp:taxon-name><tp:taxon-name-part taxon-name-part-type="genus" reg="Hosta">H.</tp:taxon-name-part><tp:taxon-name-part taxon-name-part-type="species" reg="samukazemontana">samukazemontana</tp:taxon-name-part></tp:taxon-name></italic> (Sa), <italic><tp:taxon-name><tp:taxon-name-part taxon-name-part-type="genus" reg="Hosta">H.</tp:taxon-name-part><tp:taxon-name-part taxon-name-part-type="species" reg="shikokiana">shikokiana</tp:taxon-name-part></tp:taxon-name></italic> (Sh), and <italic><tp:taxon-name><tp:taxon-name-part taxon-name-part-type="genus" reg="Hosta">H.</tp:taxon-name-part><tp:taxon-name-part taxon-name-part-type="species" reg="takiminazukiflora">takiminazukiflora</tp:taxon-name-part></tp:taxon-name></italic> (T). Considering conservation concerns, we refrained from disclosing the precise collection locations of these five species. The contour map was reproduced from a webpage. (<ext-link xmlns:xlink="http://www.w3.org/1999/xlink" xlink:href="https://maps.gsi.go.jp/#11/33.726624/133.351364/&amp;base=english&amp;ls=english&amp;disp=1&amp;vs=c1g1j0h0k0l0u0t0z0r0s0m0f1&amp;d=m" ext-link-type="uri" xlink:type="simple">https://maps.gsi.go.jp/#11/33.726624/133.351364/&amp;base=english&amp;ls=english&amp;disp=1&amp;vs=c1g1j0h0k0l0u0t0z0r0s0m0f1&amp;d=m</ext-link>) in accordance with the usage regulations of the Geospatial Information Authority of Japan.</p></caption><graphic xmlns:xlink="http://www.w3.org/1999/xlink" xlink:href="phytokeys-235-137_article-99140__-g007.jpg" position="float" orientation="portrait" xlink:type="simple" id="oo_938508.jpg"><uri content-type="original_file" xlink:type="simple">https://binary.pensoft.net/fig/938508</uri></graphic></fig></tp:treatment-sec><ref-list><ref id="B13"><mixed-citation xmlns:xlink="http://www.w3.org/1999/xlink" xlink:type="simple">IUCN (<year>2012</year>) IUCN Red List Categories and Criteria, Version 3.1, 2<sup>nd</sup> edn. IUCN Species Survival Commission. IUCN, Gland and Cambridge. <ext-link xlink:href="https://portals.iucn.org/library/node/10315" ext-link-type="uri" xlink:type="simple">https://portals.iucn.org/library/node/10315</ext-link></mixed-citation></ref><ref id="B14"><mixed-citation xmlns:xlink="http://www.w3.org/1999/xlink" xlink:type="simple">IUCN (<year>2022</year>) Guidelines for using the IUCN Red List Categories and Criteria, Version 15.1. IUCN, Gland and Cambridge. <ext-link xlink:href="https://nc.iucnredlist.org/redlist/content/attachment_files/RedListGuidelines.pdf" ext-link-type="uri" xlink:type="simple">https://nc.iucnredlist.org/redlist/content/attachment_files/RedListGuidelines.pdf</ext-link></mixed-citation></ref><ref id="B22"><mixed-citation xmlns:xlink="http://www.w3.org/1999/xlink" xlink:type="simple"><person-group><name name-style="western"><surname>Maekawa</surname><given-names>F</given-names></name></person-group> (<year>1952</year>) <article-title><italic><tp:taxon-name><tp:taxon-name-part taxon-name-part-type="genus">Hosta</tp:taxon-name-part><tp:taxon-name-part taxon-name-part-type="species">caput-avis</tp:taxon-name-part></tp:taxon-name></italic>. In: Nakai T (Ed.</article-title><source>) Iconographia Plaritarum Asiae Orientalis</source><volume>5</volume>(<issue>2</issue>): <fpage>495</fpage>–<lpage>497</lpage>.</mixed-citation></ref><ref id="B10"><mixed-citation xmlns:xlink="http://www.w3.org/1999/xlink" xlink:type="simple"><person-group><name name-style="western"><surname>Fujita</surname><given-names>N</given-names></name><name name-style="western"><surname>Tamura</surname><given-names>MN</given-names></name></person-group> (<year>2008</year>) <article-title>Two new varieties and one change of status in <italic><tp:taxon-name><tp:taxon-name-part taxon-name-part-type="genus">Hosta</tp:taxon-name-part></tp:taxon-name></italic> (<tp:taxon-name><tp:taxon-name-part taxon-name-part-type="family">Asparagaceae</tp:taxon-name-part></tp:taxon-name>).</article-title><source>Acta Phytotaxonomica et Geobotanica</source><volume>59</volume>(<issue>1</issue>): <fpage>31</fpage>–<lpage>36</lpage>. <ext-link xlink:href="10.18942/apg.KJ00004899884" ext-link-type="doi" xlink:type="simple">https://doi.org/10.18942/apg.KJ00004899884</ext-link></mixed-citation></ref></ref-list></tp:taxon-treatment>
