# Supplementary material for: ﻿Molecular phylogeny and taxonomy of Hosta (Asparagaceae) on Shikoku Island, Japan, including five new species, one new subspecies, and two new status assignments
Source: PhytoKeys. 2023 Nov 17;235:137–87. doi: 10.3897/phytokeys.235.99140 (PMC10680290; doi:10.3897/phytokeys.235.99140)
Supplement: XML Treatment for Hosta polyneuronoides [file phytokeys.235.99140-treatment4.xml]

<!DOCTYPE tp:taxon-treatment
  PUBLIC "-//TaxonX//DTD Taxonomic Treatment Publishing DTD v0 20100105//EN" "tax-treatment-NSO.dtd">
<tp:taxon-treatment xmlns:tp="http://www.plazi.org/taxpub"><tp:treatment-meta><kwd-group><label>Taxon classification</label><kwd>
                <named-content content-type="kingdom">Plantae</named-content>
              </kwd><kwd>
                <named-content content-type="order">Asparagales</named-content>
              </kwd><kwd>
                <named-content content-type="family">Asparagaceae</named-content>
              </kwd></kwd-group><mixed-citation publication-type="journal"><person-group><name><surname>Yahara</surname><given-names>Tetsukazu</given-names></name><name><surname>Hirota</surname><given-names>Shun K.</given-names></name><name><surname>Fujii</surname><given-names>Seiko</given-names></name><name><surname>Kokami</surname><given-names>Yasushi</given-names></name><name><surname>Fuse</surname><given-names>Kengo</given-names></name><name><surname>Sato</surname><given-names>Hiroyuki</given-names></name><name><surname>Tagane</surname><given-names>Shuichiro</given-names></name><name><surname>Suyama</surname><given-names>Yoshihisa</given-names></name></person-group><article-title>﻿Molecular phylogeny and taxonomy of <italic><tp:taxon-name><tp:taxon-name-part taxon-name-part-type="genus" reg="Hosta">Hosta</tp:taxon-name-part></tp:taxon-name></italic> (<tp:taxon-name><tp:taxon-name-part taxon-name-part-type="family">Asparagaceae</tp:taxon-name-part></tp:taxon-name>) on Shikoku Island, Japan, including five new species, one new subspecies, and two new status assignments</article-title><source>PhytoKeys</source><day>17</day><month>11</month><year>2023</year><volume>235</volume><fpage>137</fpage><lpage>187</lpage><pub-id pub-id-type="doi">10.3897/phytokeys.235.99140</pub-id></mixed-citation></tp:treatment-meta><tp:nomenclature><label>﻿2.</label><tp:taxon-name>
              <object-id xmlns:xlink="http://www.w3.org/1999/xlink" content-type="arpha" xlink:type="simple">0454E2E8-17A2-53E9-A31B-E0057C723C8A</object-id>
              <tp:taxon-name-part taxon-name-part-type="genus" reg="Hosta">Hosta</tp:taxon-name-part>
              <tp:taxon-name-part taxon-name-part-type="species" reg="polyneuronoides">polyneuronoides</tp:taxon-name-part>
              <object-id xmlns:xlink="http://www.w3.org/1999/xlink" content-type="ipni" xlink:type="simple">urn:lsid:ipni.org:names:77331106-1</object-id>
            </tp:taxon-name><tp:taxon-authority>Yahara &amp; Se.Fujii</tp:taxon-authority><tp:taxon-status xmlns:xlink="http://www.w3.org/1999/xlink" xlink:type="simple">sp. nov.</tp:taxon-status><xref ref-type="fig" rid="F9">Fig. 9</xref></tp:nomenclature><tp:treatment-sec sec-type="diagnosis" id="SECID0E6XDK"><title>Diagnosis.</title><p><italic><tp:taxon-name><tp:taxon-name-part taxon-name-part-type="genus" reg="Hosta">Hosta</tp:taxon-name-part><tp:taxon-name-part taxon-name-part-type="species" reg="polyneuronoides">polyneuronoides</tp:taxon-name-part></tp:taxon-name></italic> is distinguished from <tp:taxon-name><tp:taxon-name-part taxon-name-part-type="genus" reg="Hosta">H.</tp:taxon-name-part><tp:taxon-name-part taxon-name-part-type="species" reg="tardiva">tardiva</tp:taxon-name-part><tp:taxon-name-part taxon-name-part-type="infraspecific-rank">subsp.</tp:taxon-name-part><tp:taxon-name-part taxon-name-part-type="subspecies" reg="densinervia">densinervia</tp:taxon-name-part></tp:taxon-name> in having 3–10 flowers per inflorescence (in contrast to 15–25 in subsp. <tp:taxon-name><tp:taxon-name-part taxon-name-part-type="genus" reg="Hosta"/><tp:taxon-name-part taxon-name-part-type="species" reg="tardiva"/><tp:taxon-name-part taxon-name-part-type="subspecies" reg="densinervia">densinervia</tp:taxon-name-part></tp:taxon-name>) and anthers 3.5–4 mm long (compared to 5 mm long).</p></tp:treatment-sec><tp:treatment-sec sec-type="material" id="SECID0ELZDK"><title>Type.</title><p><bold>Japan. Kochi Pref.</bold>: Agawa-gun, Ino-cho, near Nitaki Bridge, 237 m elev., 20 Aug. 2020, <italic>T. Yahara</italic>, <italic>K. Fuse &amp; <tp:taxon-name><tp:taxon-name-part taxon-name-part-type="genus" reg="Hosta">H.</tp:taxon-name-part></tp:taxon-name> Sato JPN1378</italic> with flowers (holotype FU!).</p><fig id="F9" position="float" orientation="portrait"><object-id xmlns:xlink="http://www.w3.org/1999/xlink" content-type="doi" xlink:type="simple">10.3897/phytokeys.235.99140.figure9</object-id><object-id xmlns:xlink="http://www.w3.org/1999/xlink" content-type="arpha" xlink:type="simple">1BD08BB7-146C-55B5-975B-96F2F89A77FD</object-id><label>Figure 9.</label><caption><p>Flowering plants of <italic><tp:taxon-name><tp:taxon-name-part taxon-name-part-type="genus" reg="Hosta">H.</tp:taxon-name-part><tp:taxon-name-part taxon-name-part-type="species" reg="polyneuronoides">polyneuronoides</tp:taxon-name-part></tp:taxon-name></italic><bold>A</bold> JPN1378, 20 Aug. 2020 <bold>B</bold> JPN1327, 20 Aug. 2020. Scale bars: 2 cm (<bold>A, B</bold>).</p></caption><graphic xmlns:xlink="http://www.w3.org/1999/xlink" xlink:href="phytokeys-235-137_article-99140__-g009.jpg" position="float" orientation="portrait" xlink:type="simple" id="oo_938510.jpg"><uri content-type="original_file" xlink:type="simple">https://binary.pensoft.net/fig/938510</uri></graphic></fig></tp:treatment-sec><tp:treatment-sec sec-type="description" id="SECID0E31DK"><title>Description.</title><p>Herbs perennial. Leaves basal, spiral, long petiolate, 3–15 per ramet; blades ovate or oblong-ovate, 7.5–28.5 cm long, 3.3–15.3 cm wide, 0.9–2.9 times longer than width, thinly papery, glabrous on both surfaces, base cuneate to subcordate, apex acute to short acuminate, margin entire, veins 8–9 pairs, smooth on the lower surface; petioles 5–40 cm long, narrowly winged, 0.3–0.5 cm wide, glabrous. Scape 15–51 cm long, rachis terete, bract lanceolate, 4 cm long, 0.3–0.5 cm wide, light green, glabrous. Raceme 4.3–9 cm long, 3–10-flowered; flower bracts vivid (not withering) in anthesis, erect or diagonally spreading, whitish green, oblong-lanceolate, boat-shaped, 1.2–3.1 cm long, 0.1–0.8 cm wide, membranous, glabrous, apex acuminate. Flowers not fragrant, 5.7–6.0 cm long; pedicels 0.6–1.3 cm long, glabrous. Perianths white or very pale purple-white, funnel-form, 2.1–4.9 cm long, glabrous, 6-lobed; tube abruptly dilated from apical 2/3, lobes narrowly triangular, 0.7–1.2 cm long, 0.4–1 cm wide, apex acute. Stamens 6, 0.1–0.4 cm exerted from perianth; filaments white, free, 4.5–4.8 cm long, glabrous, anthers purple to yellow when fresh, dark blue-grey to light yellow when dried, 3.5–4 mm long. Ovary ellipsoid, 0.5 cm long, glabrous style 5.5–5.7 cm long, upwardly curved at the distal part, subequal to 1.5 cm exerted from perianth, glabrous, stigma capitate. Capsules or seeds not observed.</p></tp:treatment-sec><tp:treatment-sec sec-type="phenology" id="SECID0EB2DK"><title>Phenology.</title><p>Flowering from July to August.</p></tp:treatment-sec><tp:treatment-sec sec-type="distribution" id="SECID0EG2DK"><title>Distribution and habitat.</title><p>Japan (Kochi and Ehime Prefectures). <italic><tp:taxon-name><tp:taxon-name-part taxon-name-part-type="genus" reg="Hosta">Hosta</tp:taxon-name-part><tp:taxon-name-part taxon-name-part-type="species" reg="polyneuronoides">polyneuronoides</tp:taxon-name-part></tp:taxon-name></italic> grows on open or shaded rocks and rock cliffs along rivers in the upper reaches and headwaters of the Yoshino River, and on the rocky ridgeline from Mt. Ishizuchi to Mt. Komochi-gongen and its vicinity.</p></tp:treatment-sec><tp:treatment-sec sec-type="etymology" id="SECID0EX2DK"><title>Etymology.</title><p>This subspecies was named for its resemblance to <tp:taxon-name><tp:taxon-name-part taxon-name-part-type="genus" reg="Hosta">H.</tp:taxon-name-part><tp:taxon-name-part taxon-name-part-type="species" reg="tardiva">tardiva</tp:taxon-name-part><tp:taxon-name-part taxon-name-part-type="infraspecific-rank">subsp.</tp:taxon-name-part><tp:taxon-name-part taxon-name-part-type="subspecies" reg="densinervia">densinervia</tp:taxon-name-part></tp:taxon-name> identified as <tp:taxon-name><tp:taxon-name-part taxon-name-part-type="genus" reg="Hosta">Hosta</tp:taxon-name-part><tp:taxon-name-part taxon-name-part-type="species" reg="kikutii">kikutii</tp:taxon-name-part><tp:taxon-name-part taxon-name-part-type="infraspecific-rank">var.</tp:taxon-name-part><tp:taxon-name-part taxon-name-part-type="variety" reg="polyneuron">polyneuron</tp:taxon-name-part></tp:taxon-name> by <xref ref-type="bibr" rid="B9">Fujita (1976)</xref>.</p></tp:treatment-sec><tp:treatment-sec sec-type="conservation status" id="SECID0ED4DK"><title>Conservation status.</title><p>Using criterion D1 for IUCN Red List categories (<xref ref-type="bibr" rid="B13">IUCN 2012</xref>, <xref ref-type="bibr" rid="B14">IUCN 2022</xref>), we recommend that this species be classified as <abbrev xmlns:xlink="http://www.w3.org/1999/xlink" xlink:title="Near threatened" id="ABBRID0ER4DK" xlink:type="simple">NT</abbrev> (Near threatened) because its population is estimated to exceed 1000 but may be declining under the influence of river bank construction and collection for horticulture.</p></tp:treatment-sec><tp:treatment-sec sec-type="Japanese name" id="SECID0EV4DK"><title>Japanese name.</title><p>Oku-sudare giboshi (new).</p></tp:treatment-sec><tp:treatment-sec sec-type="material" id="SECID0E14DK"><title>Additional specimens examined.</title><p><bold>Japan. Ehime Pref.</bold>: Niihama City, Mt. Higashi-akaishi, 970 m elev., 21 Jun. 2021, <italic>T. Yahara et al. JPN6269–6271</italic> sterile (FU!); ditto, 1040 m elev., 21 Jun. 2021, <italic>T. Yahara et al. JPN6153–6156</italic> sterile (FU!); Mt. Ishizuchi, 28 Jul. 1972, <italic>S. Takafuji 799</italic> with flowers (KYO!); Kamiukena-gun, Mt. Ishizuchi, 1600 m elev., 23 Jun. 2021, <italic>T. Yahara et al. JPN6390</italic> sterile (FU!); ditto, 1980 m elev., 23 Jun. 2021, <italic>T. Yahara et al. JPN6407</italic> sterile (FU!); Saijyo City, Mts. Ishizuchi, from Yoake-toge to Mt. Nishinokanmuri-dake, 1600 m elev., 7 Aug. 1971, <italic><tp:taxon-name><tp:taxon-name-part taxon-name-part-type="genus" reg="Hosta">H.</tp:taxon-name-part></tp:taxon-name> Takahashi &amp; N. Fujita 226</italic> with flowers (KYO!). <bold>Kochi Pref.</bold>: Nagaoka-gun, Motoyama-cho, Along Asemi River, 480 m elev., 19 Aug. 2020, <italic>T. Yahara et al. JPN1327–1329</italic> with flower buds (FU!); Tosa-gun, Okawa-mura, 570 m elev., 24 Jun. 2021, <italic>T. Yahara et al. JPN6493–6495</italic> sterile (FU!); Tosa-gun, Ohkawa-mura, Kawasaki, 400 m elev., 24 Jun. 2021, <italic>T. Yahara et al. JPN6501–6503</italic> with flower buds (FU!); Tosa-gun, Ohkawa-mura, Takano, 24 Jun. 2022, <italic>K. Fuse et al. JPN12529</italic>, <italic>12530</italic>, <italic>12532</italic>, <italic>12535</italic> sterile (FU!); Tosa-gun, Ohkawa-mura, near Okina Waterfall, 443 m elev., Jul. 25, 2023, <italic>Se. Fujii</italic>, <italic>FJW49-1, 2</italic> with flowers (MBK!); Tosa-gun, Tosa-cho, 24 Jun. 2022, <italic>K. Fuse et al. JPN12506-12508</italic> sterile (FU!); Agawa-gun, Ino-cho, 750 m elevation, 23 Jun. 2021, <italic>T. Yahara et al. JPN6449–6451</italic> sterile (FU!); Agawa-gun, Ino-cho, 900 m elevation, 23 Jun. 2021, <italic>T. Yahara et al. JPN6446–6448</italic> sterile (FU!); Agawa-gun, Ino-cho, Kamegamori Forest Road, 1650 m elev., 22 Jun. 2021, <italic>T. Yahara et al. JPN6342</italic>, <italic>6361</italic> sterile (FU!); ditto, Mt. Komochi-gongen, 29 Jun. 2022, <italic>K. Fuse et al. JPN12663</italic>, <italic>12664</italic> sterile (FU!); Agawa-gun, Ino-cho, Ohmori-gawa dam, 755 m elev., 3 May 2022, <italic>Se. Fujii JPN12427</italic> sterile (FU!); Agawa-gun, Ino-cho, Terakawa-Ohdaru, 29 Jun. 2022, <italic>K. Fuse et al. JPN12666–12668</italic> sterile (FU!). The sterile specimens were identified using MIG-seq.</p></tp:treatment-sec><tp:treatment-sec sec-type="notes" id="SECID0E16DK"><title>Note.</title><p>Two specimens collected from Mt. Ishizuchi (<italic>S. Takafuji 799</italic> and <italic><tp:taxon-name><tp:taxon-name-part taxon-name-part-type="genus" reg="Hosta">H.</tp:taxon-name-part></tp:taxon-name> Takahashi &amp; N. Fujita 226</italic>) were cited in the original description of <italic><tp:taxon-name><tp:taxon-name-part taxon-name-part-type="genus" reg="Hosta">H.</tp:taxon-name-part><tp:taxon-name-part taxon-name-part-type="species" reg="shikokiana">shikokiana</tp:taxon-name-part></tp:taxon-name></italic> (<xref ref-type="bibr" rid="B9">Fujita 1976</xref>), but were identified as <italic><tp:taxon-name><tp:taxon-name-part taxon-name-part-type="genus" reg="Hosta">H.</tp:taxon-name-part><tp:taxon-name-part taxon-name-part-type="species" reg="polyneuronoides">polyneuronoides</tp:taxon-name-part></tp:taxon-name></italic> by molecular evidence and also morphologically in having leaves not undulate along the margin and not lustrous below, perianths not purple and without dark purple veins, and anthers 0.4 mm long.</p></tp:treatment-sec><ref-list><ref id="B9"><mixed-citation xmlns:xlink="http://www.w3.org/1999/xlink" xlink:type="simple"><person-group><name name-style="western"><surname>Fujita</surname><given-names>N</given-names></name></person-group> (<year>1976</year>) <article-title>The genus <italic><tp:taxon-name><tp:taxon-name-part taxon-name-part-type="genus">Hosta</tp:taxon-name-part></tp:taxon-name></italic> in Japan.</article-title><source>Acta Phytotaxonomica et Geobotanica</source><volume>27</volume>: <fpage>66</fpage>–<lpage>96</lpage>. <ext-link xlink:href="10.18942/bunruichiri.KJ00002992172" ext-link-type="doi" xlink:type="simple">https://doi.org/10.18942/bunruichiri.KJ00002992172</ext-link></mixed-citation></ref><ref id="B13"><mixed-citation xmlns:xlink="http://www.w3.org/1999/xlink" xlink:type="simple">IUCN (<year>2012</year>) IUCN Red List Categories and Criteria, Version 3.1, 2<sup>nd</sup> edn. IUCN Species Survival Commission. IUCN, Gland and Cambridge. <ext-link xlink:href="https://portals.iucn.org/library/node/10315" ext-link-type="uri" xlink:type="simple">https://portals.iucn.org/library/node/10315</ext-link></mixed-citation></ref><ref id="B14"><mixed-citation xmlns:xlink="http://www.w3.org/1999/xlink" xlink:type="simple">IUCN (<year>2022</year>) Guidelines for using the IUCN Red List Categories and Criteria, Version 15.1. IUCN, Gland and Cambridge. <ext-link xlink:href="https://nc.iucnredlist.org/redlist/content/attachment_files/RedListGuidelines.pdf" ext-link-type="uri" xlink:type="simple">https://nc.iucnredlist.org/redlist/content/attachment_files/RedListGuidelines.pdf</ext-link></mixed-citation></ref></ref-list></tp:taxon-treatment>
