# Supplementary material for: ﻿Molecular phylogeny and taxonomy of Hosta (Asparagaceae) on Shikoku Island, Japan, including five new species, one new subspecies, and two new status assignments
Source: PhytoKeys. 2023 Nov 17;235:137–87. doi: 10.3897/phytokeys.235.99140 (PMC10680290; doi:10.3897/phytokeys.235.99140)
Supplement: XML Treatment for Hosta scabrinervia [file phytokeys.235.99140-treatment5.xml]

<!DOCTYPE tp:taxon-treatment
  PUBLIC "-//TaxonX//DTD Taxonomic Treatment Publishing DTD v0 20100105//EN" "tax-treatment-NSO.dtd">
<tp:taxon-treatment xmlns:tp="http://www.plazi.org/taxpub"><tp:treatment-meta><kwd-group><label>Taxon classification</label><kwd>
                <named-content content-type="kingdom">Plantae</named-content>
              </kwd><kwd>
                <named-content content-type="order">Asparagales</named-content>
              </kwd><kwd>
                <named-content content-type="family">Asparagaceae</named-content>
              </kwd></kwd-group><mixed-citation publication-type="journal"><person-group><name><surname>Yahara</surname><given-names>Tetsukazu</given-names></name><name><surname>Hirota</surname><given-names>Shun K.</given-names></name><name><surname>Fujii</surname><given-names>Seiko</given-names></name><name><surname>Kokami</surname><given-names>Yasushi</given-names></name><name><surname>Fuse</surname><given-names>Kengo</given-names></name><name><surname>Sato</surname><given-names>Hiroyuki</given-names></name><name><surname>Tagane</surname><given-names>Shuichiro</given-names></name><name><surname>Suyama</surname><given-names>Yoshihisa</given-names></name></person-group><article-title>﻿Molecular phylogeny and taxonomy of <italic><tp:taxon-name><tp:taxon-name-part taxon-name-part-type="genus" reg="Hosta">Hosta</tp:taxon-name-part></tp:taxon-name></italic> (<tp:taxon-name><tp:taxon-name-part taxon-name-part-type="family">Asparagaceae</tp:taxon-name-part></tp:taxon-name>) on Shikoku Island, Japan, including five new species, one new subspecies, and two new status assignments</article-title><source>PhytoKeys</source><day>17</day><month>11</month><year>2023</year><volume>235</volume><fpage>137</fpage><lpage>187</lpage><pub-id pub-id-type="doi">10.3897/phytokeys.235.99140</pub-id></mixed-citation></tp:treatment-meta><tp:nomenclature><label>﻿3.</label><tp:taxon-name>
              <object-id xmlns:xlink="http://www.w3.org/1999/xlink" content-type="arpha" xlink:type="simple">7D582A1F-C493-5BD9-AFDE-A13B3EEC40D8</object-id>
              <tp:taxon-name-part taxon-name-part-type="genus" reg="Hosta">Hosta</tp:taxon-name-part>
              <tp:taxon-name-part taxon-name-part-type="species" reg="scabrinervia">scabrinervia</tp:taxon-name-part>
              <object-id xmlns:xlink="http://www.w3.org/1999/xlink" content-type="ipni" xlink:type="simple">urn:lsid:ipni.org:names:77331107-1</object-id>
            </tp:taxon-name><tp:taxon-authority>(N. Fujita &amp; M.N. Tamura) Yahara &amp; Se.Fujii</tp:taxon-authority><tp:taxon-status xmlns:xlink="http://www.w3.org/1999/xlink" xlink:type="simple">stat. nov.</tp:taxon-status><xref ref-type="fig" rid="F10">Fig. 10</xref><tp:nomenclature-citation-list><tp:nomenclature-citation><tp:taxon-name>
                  <tp:taxon-name-part taxon-name-part-type="genus" reg="Hosta">Hosta</tp:taxon-name-part>
                  <tp:taxon-name-part taxon-name-part-type="species" reg="kikutii">kikutii</tp:taxon-name-part>
                  <tp:taxon-name-part taxon-name-part-type="infraspecific-rank">var.</tp:taxon-name-part>
                  <tp:taxon-name-part taxon-name-part-type="variety" reg="scabrinervia">scabrinervia</tp:taxon-name-part>
                </tp:taxon-name><comment>N. Fujita &amp; M. N. Tamura, Acta Phytotax. Geobot. 59: 34. 2008. Type: JAPAN. Tokushima Pref., Miyoshi-gun, Ohboke, along the river, 13 Jul. 1968, <italic>C. Abe 33197</italic> (holotype KYO!).</comment></tp:nomenclature-citation><tp:nomenclature-citation><tp:taxon-name>
                  <tp:taxon-name-part taxon-name-part-type="genus" reg="Hosta">Hosta</tp:taxon-name-part>
                  <tp:taxon-name-part taxon-name-part-type="species" reg="kikutii">kikutii</tp:taxon-name-part>
                  <tp:taxon-name-part taxon-name-part-type="infraspecific-rank">var.</tp:taxon-name-part>
                  <tp:taxon-name-part taxon-name-part-type="variety" reg="polyneuron">polyneuron</tp:taxon-name-part>
                </tp:taxon-name><comment>sensu Fujita, Acta Phytotax. Geobot. 27: 80. 1976, p.p.</comment></tp:nomenclature-citation></tp:nomenclature-citation-list></tp:nomenclature><tp:treatment-sec sec-type="phenology" id="SECID0E3DEK"><title>Phenology.</title><p>Flowering in July.</p></tp:treatment-sec><tp:treatment-sec sec-type="distribution" id="SECID0EBEEK"><title>Distribution and habitat.</title><p>Japan (Tokushima and Kochi Prefectures). The typical lineage of this species grows in rock crevices in the open habitats of riverbanks along the middle reach of Yoshino River. The upstream lineage (JPN12523-12525, FJS00006, FJS00007) grows on the wet cliffs in the upper reaches of the Yoshino River.</p><fig id="F10" position="float" orientation="portrait"><object-id xmlns:xlink="http://www.w3.org/1999/xlink" content-type="doi" xlink:type="simple">10.3897/phytokeys.235.99140.figure10</object-id><object-id xmlns:xlink="http://www.w3.org/1999/xlink" content-type="arpha" xlink:type="simple">09672969-DB9E-5E20-BBAB-85828D6B4629</object-id><label>Figure 10.</label><caption><p>Flowering plants of <italic><tp:taxon-name><tp:taxon-name-part taxon-name-part-type="genus" reg="Hosta">H.</tp:taxon-name-part><tp:taxon-name-part taxon-name-part-type="species" reg="scabrinervia">scabrinervia</tp:taxon-name-part></tp:taxon-name></italic>. <bold>A</bold> Abe 33197 (holotype KYO) <bold>B, C</bold> JPN15231, 23 Jul. 2022. Scale bars: 2 cm (<bold>A, B</bold>).</p></caption><graphic xmlns:xlink="http://www.w3.org/1999/xlink" xlink:href="phytokeys-235-137_article-99140__-g010.jpg" position="float" orientation="portrait" xlink:type="simple" id="oo_938511.jpg"><uri content-type="original_file" xlink:type="simple">https://binary.pensoft.net/fig/938511</uri></graphic></fig></tp:treatment-sec><tp:treatment-sec sec-type="conservation status" id="SECID0EEFEK"><title>Conservation status.</title><p>Using criterion D1 for IUCN Red List categories (<xref ref-type="bibr" rid="B13">IUCN 2012</xref>, <xref ref-type="bibr" rid="B14">IUCN 2022</xref>), we recommend that this species be classified as <abbrev xmlns:xlink="http://www.w3.org/1999/xlink" xlink:title="Vulnerable" id="ABBRID0ESFEK" xlink:type="simple">VU</abbrev> (Vulnerable) because its population is estimated to be between 250 and 1000.</p></tp:treatment-sec><tp:treatment-sec sec-type="Japanese name" id="SECID0EWFEK"><title>Japanese name.</title><p>Zaratsuki-giboshi (<xref ref-type="bibr" rid="B10">Fujita and Tamura 2008</xref>).</p></tp:treatment-sec><tp:treatment-sec sec-type="material" id="SECID0EAGEK"><title>Additional specimens examined.</title><p><bold>Japan. Kochi Pref.</bold>: Nagaoka-gun, Ohtoyo-mura, Isodani, along Yoshino River, 8 Sep. 1958, <italic>T. Yamanaka 26222</italic> with fruit (KYO!); Nagaoka-gun, Ohtoyo-cho, Higashidoi, Yoshino River, 4 Jul. 2002, <italic><tp:taxon-name><tp:taxon-name-part taxon-name-part-type="genus" reg="Hosta">H.</tp:taxon-name-part></tp:taxon-name> Sasaoka FOK-603540</italic> with flowers (MBK0170549!); left bank of Yoshino River, Okubo, Ohtoyo-cho, Nagaoka-gun, 26 Nov. 2017, <italic>A. Sakamoto et al. FOS-017749</italic> with fruit (MBK0319724!); ditto, 18 Jul. 2004, <italic>M. Matsumoto et al. FOK-067597</italic> with flowers (MBK0087490!); Tosa-gun, Ohkawa-mura, Takano, 24 Jun. 2022, <italic>K. Fuse et al. JPN12523–12525</italic> (FU!); Tosa-gun, Ohkawa-mura, Kawasaki, Jul. 25, 2023, <italic>Se. Fujii FJW-50-1</italic>, <italic>2</italic> with flowers (MBK0342373!, MBK0342374!); Tosa-gun, Ohkawa-mura, Kogane Waterfall, 23 Jul. 2022, <italic>Se. Fujii JPN15231</italic>, <italic>15232</italic>, with flowers (FU!); ditto, Jul. 25, 2023, <italic>Se. Fujii FJW-51-1–4</italic> with flowers (MBK!); Nagaoka-gun, Motoyama-cho, in front of Kizenzan Park, 8 Aug. 1971, <italic><tp:taxon-name><tp:taxon-name-part taxon-name-part-type="genus" reg="Hosta">H.</tp:taxon-name-part></tp:taxon-name> Takahashi &amp; N. Fujita 214</italic> with flowers and fruit (KYO!); . <bold>Tokushima Pref.</bold>: Miyoshi-gun, Oboke, 11 Apr. 2011, <italic>T. Yahara et al. JPN4080</italic>, <italic>4082–4087</italic> sterile (FU!); ditto, 22 Jul. 1967, <italic>C. Abe 33157</italic> with fruits (KYO!).</p></tp:treatment-sec><tp:treatment-sec sec-type="notes" id="SECID0ESHEK"><title>Note.</title><p><xref ref-type="bibr" rid="B10">Fujita and Tamura (2008)</xref> distinguished var. <tp:taxon-name><tp:taxon-name-part taxon-name-part-type="genus" reg="Hosta"/><tp:taxon-name-part taxon-name-part-type="species" reg="scabrinervia"/><tp:taxon-name-part taxon-name-part-type="variety" reg="scabrinervia">scabrinervia</tp:taxon-name-part></tp:taxon-name> from var. <tp:taxon-name><tp:taxon-name-part taxon-name-part-type="genus" reg="Hosta"/><tp:taxon-name-part taxon-name-part-type="species" reg="scabrinervia"/><tp:taxon-name-part taxon-name-part-type="variety" reg="densinervia">densinervia</tp:taxon-name-part></tp:taxon-name> by the papillose lower surface of the lateral veins, but some plants of the type locality population have smooth lower lateral vein surfaces. Morphologically, <italic><tp:taxon-name><tp:taxon-name-part taxon-name-part-type="genus" reg="Hosta">H.</tp:taxon-name-part><tp:taxon-name-part taxon-name-part-type="species" reg="scabrinervia">scabrinervia</tp:taxon-name-part></tp:taxon-name></italic> is similar to <tp:taxon-name><tp:taxon-name-part taxon-name-part-type="genus" reg="Hosta">H.</tp:taxon-name-part><tp:taxon-name-part taxon-name-part-type="species" reg="tardiva">tardiva</tp:taxon-name-part><tp:taxon-name-part taxon-name-part-type="infraspecific-rank">subsp.</tp:taxon-name-part><tp:taxon-name-part taxon-name-part-type="subspecies" reg="densinervia">densinervia</tp:taxon-name-part></tp:taxon-name> but distinguished by the flowering season (July in contrast to August to September in the latter) and anther length (3 mm long vs. 5 mm long). The specimens collected from Kogane Waterfall (JPN15231, etc.) have exceptionally long pedicels (2.9–3.4 cm long), compared to 2–2.7 cm in other specimens. In this aspect, they are similar to <italic><tp:taxon-name><tp:taxon-name-part taxon-name-part-type="genus" reg="Hosta">H.</tp:taxon-name-part><tp:taxon-name-part taxon-name-part-type="species" reg="longipedicellata">longipedicellata</tp:taxon-name-part></tp:taxon-name></italic>, but can be distinguished by their flower bracts which remain fresh during flowering (unlike the withering flower bracts of <italic><tp:taxon-name><tp:taxon-name-part taxon-name-part-type="genus" reg="Hosta">H.</tp:taxon-name-part><tp:taxon-name-part taxon-name-part-type="species" reg="longipedicellata">longipedicellata</tp:taxon-name-part></tp:taxon-name></italic>). In the original description of <tp:taxon-name><tp:taxon-name-part taxon-name-part-type="genus" reg="Hosta">H.</tp:taxon-name-part><tp:taxon-name-part taxon-name-part-type="species" reg="kikutii">kikutii</tp:taxon-name-part><tp:taxon-name-part taxon-name-part-type="infraspecific-rank">var.</tp:taxon-name-part><tp:taxon-name-part taxon-name-part-type="variety" reg="scabrinervia">scabrinervia</tp:taxon-name-part></tp:taxon-name>, <xref ref-type="bibr" rid="B10">Fujita and Tamura (2008)</xref> cited specimens from Ehime and Kochi Prefectures, but further studies combining molecular analyses with subsequent morphological observations are required to confirm their identities. As far as examined, the range of <italic><tp:taxon-name><tp:taxon-name-part taxon-name-part-type="genus" reg="Hosta">H.</tp:taxon-name-part><tp:taxon-name-part taxon-name-part-type="species" reg="scabrinervia">scabrinervia</tp:taxon-name-part></tp:taxon-name></italic> is restricted to a narrow region in the middle reach of Yoshino River (Fig. <xref ref-type="fig" rid="F7">7</xref>).</p></tp:treatment-sec><tp:treatment-sec><!--Section generated to contain objects referenced in tp:taxon-treatment.--><fig id="F7" position="float" orientation="portrait"><object-id xmlns:xlink="http://www.w3.org/1999/xlink" content-type="doi" xlink:type="simple">10.3897/phytokeys.235.99140.figure7</object-id><object-id xmlns:xlink="http://www.w3.org/1999/xlink" content-type="arpha" xlink:type="simple">DF7103E7-4891-555B-9BDE-E1FB9F9C45A7</object-id><label>Figure 7.</label><caption><p>Maps of collection locations for <italic><tp:taxon-name><tp:taxon-name-part taxon-name-part-type="genus" reg="Hosta">Hosta</tp:taxon-name-part></tp:taxon-name></italic> species <bold>A</bold> Shikoku Island (black) in relation to Japan <bold>B</bold> detail of Shikoku Island with population locations for some species and varieties <bold>C</bold> details of collection locations for <italic><tp:taxon-name><tp:taxon-name-part taxon-name-part-type="genus" reg="Hosta">H.</tp:taxon-name-part><tp:taxon-name-part taxon-name-part-type="species" reg="polyneuronoides">polyneuronoides</tp:taxon-name-part></tp:taxon-name></italic> (solid circles) and <italic><tp:taxon-name><tp:taxon-name-part taxon-name-part-type="genus" reg="Hosta">H.</tp:taxon-name-part><tp:taxon-name-part taxon-name-part-type="species" reg="scabrinervia">scabrinervia</tp:taxon-name-part></tp:taxon-name></italic> (an open square), and approximate ranges (circles) of <italic><tp:taxon-name><tp:taxon-name-part taxon-name-part-type="genus" reg="Hosta">H.</tp:taxon-name-part><tp:taxon-name-part taxon-name-part-type="species" reg="minazukiflora">minazukiflora</tp:taxon-name-part></tp:taxon-name></italic> (M), <italic><tp:taxon-name><tp:taxon-name-part taxon-name-part-type="genus" reg="Hosta">H.</tp:taxon-name-part><tp:taxon-name-part taxon-name-part-type="species" reg="longipedicellata">longipedicellata</tp:taxon-name-part></tp:taxon-name></italic> (L), <italic><tp:taxon-name><tp:taxon-name-part taxon-name-part-type="genus" reg="Hosta">H.</tp:taxon-name-part><tp:taxon-name-part taxon-name-part-type="species" reg="samukazemontana">samukazemontana</tp:taxon-name-part></tp:taxon-name></italic> (Sa), <italic><tp:taxon-name><tp:taxon-name-part taxon-name-part-type="genus" reg="Hosta">H.</tp:taxon-name-part><tp:taxon-name-part taxon-name-part-type="species" reg="shikokiana">shikokiana</tp:taxon-name-part></tp:taxon-name></italic> (Sh), and <italic><tp:taxon-name><tp:taxon-name-part taxon-name-part-type="genus" reg="Hosta">H.</tp:taxon-name-part><tp:taxon-name-part taxon-name-part-type="species" reg="takiminazukiflora">takiminazukiflora</tp:taxon-name-part></tp:taxon-name></italic> (T). Considering conservation concerns, we refrained from disclosing the precise collection locations of these five species. The contour map was reproduced from a webpage. (<ext-link xmlns:xlink="http://www.w3.org/1999/xlink" xlink:href="https://maps.gsi.go.jp/#11/33.726624/133.351364/&amp;base=english&amp;ls=english&amp;disp=1&amp;vs=c1g1j0h0k0l0u0t0z0r0s0m0f1&amp;d=m" ext-link-type="uri" xlink:type="simple">https://maps.gsi.go.jp/#11/33.726624/133.351364/&amp;base=english&amp;ls=english&amp;disp=1&amp;vs=c1g1j0h0k0l0u0t0z0r0s0m0f1&amp;d=m</ext-link>) in accordance with the usage regulations of the Geospatial Information Authority of Japan.</p></caption><graphic xmlns:xlink="http://www.w3.org/1999/xlink" xlink:href="phytokeys-235-137_article-99140__-g007.jpg" position="float" orientation="portrait" xlink:type="simple" id="oo_938508.jpg"><uri content-type="original_file" xlink:type="simple">https://binary.pensoft.net/fig/938508</uri></graphic></fig></tp:treatment-sec><ref-list><ref id="B13"><mixed-citation xmlns:xlink="http://www.w3.org/1999/xlink" xlink:type="simple">IUCN (<year>2012</year>) IUCN Red List Categories and Criteria, Version 3.1, 2<sup>nd</sup> edn. IUCN Species Survival Commission. IUCN, Gland and Cambridge. <ext-link xlink:href="https://portals.iucn.org/library/node/10315" ext-link-type="uri" xlink:type="simple">https://portals.iucn.org/library/node/10315</ext-link></mixed-citation></ref><ref id="B14"><mixed-citation xmlns:xlink="http://www.w3.org/1999/xlink" xlink:type="simple">IUCN (<year>2022</year>) Guidelines for using the IUCN Red List Categories and Criteria, Version 15.1. IUCN, Gland and Cambridge. <ext-link xlink:href="https://nc.iucnredlist.org/redlist/content/attachment_files/RedListGuidelines.pdf" ext-link-type="uri" xlink:type="simple">https://nc.iucnredlist.org/redlist/content/attachment_files/RedListGuidelines.pdf</ext-link></mixed-citation></ref><ref id="B10"><mixed-citation xmlns:xlink="http://www.w3.org/1999/xlink" xlink:type="simple"><person-group><name name-style="western"><surname>Fujita</surname><given-names>N</given-names></name><name name-style="western"><surname>Tamura</surname><given-names>MN</given-names></name></person-group> (<year>2008</year>) <article-title>Two new varieties and one change of status in <italic><tp:taxon-name><tp:taxon-name-part taxon-name-part-type="genus">Hosta</tp:taxon-name-part></tp:taxon-name></italic> (<tp:taxon-name><tp:taxon-name-part taxon-name-part-type="family">Asparagaceae</tp:taxon-name-part></tp:taxon-name>).</article-title><source>Acta Phytotaxonomica et Geobotanica</source><volume>59</volume>(<issue>1</issue>): <fpage>31</fpage>–<lpage>36</lpage>. <ext-link xlink:href="10.18942/apg.KJ00004899884" ext-link-type="doi" xlink:type="simple">https://doi.org/10.18942/apg.KJ00004899884</ext-link></mixed-citation></ref></ref-list></tp:taxon-treatment>
