# Supplementary material for: ﻿Molecular phylogeny and taxonomy of Hosta (Asparagaceae) on Shikoku Island, Japan, including five new species, one new subspecies, and two new status assignments
Source: PhytoKeys. 2023 Nov 17;235:137–87. doi: 10.3897/phytokeys.235.99140 (PMC10680290; doi:10.3897/phytokeys.235.99140)
Supplement: XML Treatment for Hosta shikokiana [file phytokeys.235.99140-treatment6.xml]

<!DOCTYPE tp:taxon-treatment
  PUBLIC "-//TaxonX//DTD Taxonomic Treatment Publishing DTD v0 20100105//EN" "tax-treatment-NSO.dtd">
<tp:taxon-treatment xmlns:tp="http://www.plazi.org/taxpub"><tp:treatment-meta><kwd-group><label>Taxon classification</label><kwd>
                <named-content content-type="kingdom">Plantae</named-content>
              </kwd><kwd>
                <named-content content-type="order">Asparagales</named-content>
              </kwd><kwd>
                <named-content content-type="family">Asparagaceae</named-content>
              </kwd></kwd-group><mixed-citation publication-type="journal"><person-group><name><surname>Yahara</surname><given-names>Tetsukazu</given-names></name><name><surname>Hirota</surname><given-names>Shun K.</given-names></name><name><surname>Fujii</surname><given-names>Seiko</given-names></name><name><surname>Kokami</surname><given-names>Yasushi</given-names></name><name><surname>Fuse</surname><given-names>Kengo</given-names></name><name><surname>Sato</surname><given-names>Hiroyuki</given-names></name><name><surname>Tagane</surname><given-names>Shuichiro</given-names></name><name><surname>Suyama</surname><given-names>Yoshihisa</given-names></name></person-group><article-title>﻿Molecular phylogeny and taxonomy of <italic><tp:taxon-name><tp:taxon-name-part taxon-name-part-type="genus" reg="Hosta">Hosta</tp:taxon-name-part></tp:taxon-name></italic> (<tp:taxon-name><tp:taxon-name-part taxon-name-part-type="family">Asparagaceae</tp:taxon-name-part></tp:taxon-name>) on Shikoku Island, Japan, including five new species, one new subspecies, and two new status assignments</article-title><source>PhytoKeys</source><day>17</day><month>11</month><year>2023</year><volume>235</volume><fpage>137</fpage><lpage>187</lpage><pub-id pub-id-type="doi">10.3897/phytokeys.235.99140</pub-id></mixed-citation></tp:treatment-meta><tp:nomenclature><label>﻿4.</label><tp:taxon-name>
              <object-id xmlns:xlink="http://www.w3.org/1999/xlink" content-type="arpha" xlink:type="simple">0A67C87C-4E2F-5C1C-B939-FBFC8D14D1C6</object-id>
              <tp:taxon-name-part taxon-name-part-type="genus" reg="Hosta">Hosta</tp:taxon-name-part>
              <tp:taxon-name-part taxon-name-part-type="species" reg="shikokiana">shikokiana</tp:taxon-name-part>
            </tp:taxon-name><tp:taxon-authority>N. Fujita, Acta Phytotax. Geobot. 27: 93. 1976. Plants on Mt. Higashi-akaishi, Mt. Akaishi, Mt. Nishi-akaishi, and Mt. Shiragayama only.</tp:taxon-authority><xref ref-type="fig" rid="F11">Fig. 11</xref></tp:nomenclature><tp:treatment-sec sec-type="material" id="SECID0ETMEK"><title>Type.</title><p><bold>Japan. Ehime Pref.</bold>, Mt. Higashi-akaishi, 7 Aug. 1957, <italic>T. Yamanaka 22475</italic> (holotype KYO!).</p></tp:treatment-sec><tp:treatment-sec sec-type="phenology" id="SECID0E4MEK"><title>Phenology.</title><p>Flowering in July and fruiting in August.</p></tp:treatment-sec><tp:treatment-sec sec-type="distribution" id="SECID0ECNEK"><title>Distribution and habitat.</title><p>Japan (Ehime and Kochi Prefectures) (endemic). This species grows in open habitats on the rocky ridgeline of Mt. Higashi-akaishi and its surrounding areas on Shikoku Island.</p><fig id="F11" position="float" orientation="portrait"><object-id xmlns:xlink="http://www.w3.org/1999/xlink" content-type="doi" xlink:type="simple">10.3897/phytokeys.235.99140.figure11</object-id><object-id xmlns:xlink="http://www.w3.org/1999/xlink" content-type="arpha" xlink:type="simple">94962489-BA7C-59E1-82B9-98497F9A50F5</object-id><label>Figure 11.</label><caption><p>Plants of <italic><tp:taxon-name><tp:taxon-name-part taxon-name-part-type="genus" reg="Hosta">H.</tp:taxon-name-part><tp:taxon-name-part taxon-name-part-type="species" reg="shikokiana">shikokiana</tp:taxon-name-part></tp:taxon-name></italic><bold>A</bold> JPN5249 <bold>B</bold> a flowering plant (photo taken on 12 Jul. 2018 by Se. Fujii; not collected). Scale bars: 10 cm (<bold>A</bold>); 5 cm (<bold>B</bold>).</p></caption><graphic xmlns:xlink="http://www.w3.org/1999/xlink" xlink:href="phytokeys-235-137_article-99140__-g011.jpg" position="float" orientation="portrait" xlink:type="simple" id="oo_938512.jpg"><uri content-type="original_file" xlink:type="simple">https://binary.pensoft.net/fig/938512</uri></graphic></fig></tp:treatment-sec><tp:treatment-sec sec-type="conservation status" id="SECID0EHOEK"><title>Conservation status.</title><p>Using criterion D1 for IUCN Red List categories (<xref ref-type="bibr" rid="B13">IUCN 2012</xref>, <xref ref-type="bibr" rid="B14">IUCN 2022</xref>), we recommend that this species be classified as <abbrev xmlns:xlink="http://www.w3.org/1999/xlink" xlink:title="Vulnerable" id="ABBRID0EVOEK" xlink:type="simple">VU</abbrev> (Vulnerable) because its population is estimated to be between 250 and 1000.</p></tp:treatment-sec><tp:treatment-sec sec-type="Japanese name" id="SECID0EZOEK"><title>Japanese name.</title><p>Shikoku-giboshi (<xref ref-type="bibr" rid="B9">Fujita 1976</xref>).</p></tp:treatment-sec><tp:treatment-sec sec-type="material" id="SECID0EDPEK"><title>Additional specimens examined.</title><p><bold>Japan. Ehime Pref.</bold>: Mt. Higashi-akaishi, 15 Jul. 1952, <italic>T. Yamanaka 8901</italic> with flowers (KYO!); ditto (as Mt. Akaishi), 9 Jul. 1928, <italic>G. Koidzumi s.n.</italic> with flower buds (KYO!); ditto, 1650 m elev., 21 Jun. 2021, <italic>T. Yahara et al. JPN6197</italic>, <italic>6228</italic>, <italic>6239</italic>, <italic>6249</italic>, and <italic>6252</italic> with flower buds (FU!); ditto, 1640 m elev., 14 Jul. 1960, <italic>K. Tsuchiya 500</italic> with flowers (KYO!); ditto, Mt. Hachimaki (a peak of Mts. Higashi-akaishi), 22 Jul. 2022, <italic>Se. Fujii JPN9953</italic>, 31 Jul. 2022, <italic>Se. Fujii JPN9954</italic> with flowers (FU!); derived from Mt. Higashi-akaishi, cultivated in Makino Botanical Garden, 8 Apr. 2021, <italic>T. Yahara &amp; Se. Fujii JPN3939–3942</italic> sterile (FU!); between Mt. Higashiakaishi and Mt. Hutatsudake, 1600 m elev., 8 Sep. 1961, <italic>G. Murata 14981</italic> with fruit (KYO!); ditto, cultivated stock of <italic>G. Murata 14981</italic>, <italic>G. Murata s.n.</italic> with flowers (KYO!). <bold>Kochi Pref.</bold>: Mt. Shiraga (cultivated stock), <italic>T. Yahara &amp; Se. Fujii JPN3937</italic>, 8 Apr. 2021, sterile (FU!); ditto, <italic>Se. Fujii JPN9955</italic>, 23 Jul. 2021 with flowers (FU!).</p></tp:treatment-sec><tp:treatment-sec sec-type="notes" id="SECID0ENQEK"><title>Note.</title><p>The following specimens cited by <xref ref-type="bibr" rid="B9">Fujita (1976)</xref> are not this species; the specimen from Mt. Kanpu (<italic>Yamawaki s.n.</italic>, TI) is <italic><tp:taxon-name><tp:taxon-name-part taxon-name-part-type="genus" reg="Hosta">H.</tp:taxon-name-part><tp:taxon-name-part taxon-name-part-type="species" reg="samukazemontana">samukazemontana</tp:taxon-name-part></tp:taxon-name></italic>, and the specimens from Mt. Ishizuchi (<italic>Takahashi &amp; Fujita 226</italic>, KYO; <italic>Takafuji s.n.</italic>, KYO) are <italic><tp:taxon-name><tp:taxon-name-part taxon-name-part-type="genus" reg="Hosta">H.</tp:taxon-name-part><tp:taxon-name-part taxon-name-part-type="species" reg="polyneuronoides">polyneuronoides</tp:taxon-name-part></tp:taxon-name></italic>.</p></tp:treatment-sec><ref-list><ref id="B13"><mixed-citation xmlns:xlink="http://www.w3.org/1999/xlink" xlink:type="simple">IUCN (<year>2012</year>) IUCN Red List Categories and Criteria, Version 3.1, 2<sup>nd</sup> edn. IUCN Species Survival Commission. IUCN, Gland and Cambridge. <ext-link xlink:href="https://portals.iucn.org/library/node/10315" ext-link-type="uri" xlink:type="simple">https://portals.iucn.org/library/node/10315</ext-link></mixed-citation></ref><ref id="B14"><mixed-citation xmlns:xlink="http://www.w3.org/1999/xlink" xlink:type="simple">IUCN (<year>2022</year>) Guidelines for using the IUCN Red List Categories and Criteria, Version 15.1. IUCN, Gland and Cambridge. <ext-link xlink:href="https://nc.iucnredlist.org/redlist/content/attachment_files/RedListGuidelines.pdf" ext-link-type="uri" xlink:type="simple">https://nc.iucnredlist.org/redlist/content/attachment_files/RedListGuidelines.pdf</ext-link></mixed-citation></ref><ref id="B9"><mixed-citation xmlns:xlink="http://www.w3.org/1999/xlink" xlink:type="simple"><person-group><name name-style="western"><surname>Fujita</surname><given-names>N</given-names></name></person-group> (<year>1976</year>) <article-title>The genus <italic><tp:taxon-name><tp:taxon-name-part taxon-name-part-type="genus">Hosta</tp:taxon-name-part></tp:taxon-name></italic> in Japan.</article-title><source>Acta Phytotaxonomica et Geobotanica</source><volume>27</volume>: <fpage>66</fpage>–<lpage>96</lpage>. <ext-link xlink:href="10.18942/bunruichiri.KJ00002992172" ext-link-type="doi" xlink:type="simple">https://doi.org/10.18942/bunruichiri.KJ00002992172</ext-link></mixed-citation></ref></ref-list></tp:taxon-treatment>
