# Supplementary material for: ﻿Molecular phylogeny and taxonomy of Hosta (Asparagaceae) on Shikoku Island, Japan, including five new species, one new subspecies, and two new status assignments
Source: PhytoKeys. 2023 Nov 17;235:137–87. doi: 10.3897/phytokeys.235.99140 (PMC10680290; doi:10.3897/phytokeys.235.99140)
Supplement: XML Treatment for Hosta minazukiflora [file phytokeys.235.99140-treatment7.xml]

<!DOCTYPE tp:taxon-treatment
  PUBLIC "-//TaxonX//DTD Taxonomic Treatment Publishing DTD v0 20100105//EN" "tax-treatment-NSO.dtd">
<tp:taxon-treatment xmlns:tp="http://www.plazi.org/taxpub"><tp:treatment-meta><kwd-group><label>Taxon classification</label><kwd>
                <named-content content-type="kingdom">Plantae</named-content>
              </kwd><kwd>
                <named-content content-type="order">Asparagales</named-content>
              </kwd><kwd>
                <named-content content-type="family">Asparagaceae</named-content>
              </kwd></kwd-group><mixed-citation publication-type="journal"><person-group><name><surname>Yahara</surname><given-names>Tetsukazu</given-names></name><name><surname>Hirota</surname><given-names>Shun K.</given-names></name><name><surname>Fujii</surname><given-names>Seiko</given-names></name><name><surname>Kokami</surname><given-names>Yasushi</given-names></name><name><surname>Fuse</surname><given-names>Kengo</given-names></name><name><surname>Sato</surname><given-names>Hiroyuki</given-names></name><name><surname>Tagane</surname><given-names>Shuichiro</given-names></name><name><surname>Suyama</surname><given-names>Yoshihisa</given-names></name></person-group><article-title>﻿Molecular phylogeny and taxonomy of <italic><tp:taxon-name><tp:taxon-name-part taxon-name-part-type="genus" reg="Hosta">Hosta</tp:taxon-name-part></tp:taxon-name></italic> (<tp:taxon-name><tp:taxon-name-part taxon-name-part-type="family">Asparagaceae</tp:taxon-name-part></tp:taxon-name>) on Shikoku Island, Japan, including five new species, one new subspecies, and two new status assignments</article-title><source>PhytoKeys</source><day>17</day><month>11</month><year>2023</year><volume>235</volume><fpage>137</fpage><lpage>187</lpage><pub-id pub-id-type="doi">10.3897/phytokeys.235.99140</pub-id></mixed-citation></tp:treatment-meta><tp:nomenclature><label>﻿5.</label><tp:taxon-name>
              <object-id xmlns:xlink="http://www.w3.org/1999/xlink" content-type="arpha" xlink:type="simple">9CA812E2-FA2E-5ADB-AEE7-3135FB2643FE</object-id>
              <tp:taxon-name-part taxon-name-part-type="genus" reg="Hosta">Hosta</tp:taxon-name-part>
              <tp:taxon-name-part taxon-name-part-type="species" reg="minazukiflora">minazukiflora</tp:taxon-name-part>
              <object-id xmlns:xlink="http://www.w3.org/1999/xlink" content-type="ipni" xlink:type="simple">urn:lsid:ipni.org:names:77331108-1</object-id>
            </tp:taxon-name><tp:taxon-authority>Se. Fujii &amp; Yahara</tp:taxon-authority><tp:taxon-status xmlns:xlink="http://www.w3.org/1999/xlink" xlink:type="simple">sp. nov.</tp:taxon-status><xref ref-type="fig" rid="F12">Figs 12</xref><xref ref-type="fig" rid="F13">, 13</xref></tp:nomenclature><tp:treatment-sec sec-type="diagnosis" id="SECID0EFTEK"><title>Diagnosis.</title><p><italic><tp:taxon-name><tp:taxon-name-part taxon-name-part-type="genus" reg="Hosta">Hosta</tp:taxon-name-part><tp:taxon-name-part taxon-name-part-type="species" reg="minazukiflora">minazukiflora</tp:taxon-name-part></tp:taxon-name></italic> is similar to <italic><tp:taxon-name><tp:taxon-name-part taxon-name-part-type="genus" reg="Hosta">H.</tp:taxon-name-part><tp:taxon-name-part taxon-name-part-type="species" reg="longipedicellata">longipedicellata</tp:taxon-name-part></tp:taxon-name></italic> in having leaves shorter than 20 cm, straight scapes shorter than 43 cm, and perianth lobes 0.6–0.8 cm wide. However, <italic><tp:taxon-name><tp:taxon-name-part taxon-name-part-type="genus" reg="Hosta">H.</tp:taxon-name-part><tp:taxon-name-part taxon-name-part-type="species" reg="minazukiflora">minazukiflora</tp:taxon-name-part></tp:taxon-name></italic> is distinguished from <italic><tp:taxon-name><tp:taxon-name-part taxon-name-part-type="genus" reg="Hosta">H.</tp:taxon-name-part><tp:taxon-name-part taxon-name-part-type="species" reg="longipedicellata">longipedicellata</tp:taxon-name-part></tp:taxon-name></italic> by its lavender flowers (vs. whitish), shorter pedicels (1.1–1.2 cm vs. 2.5–3.3 cm), narrower leaves (2.9–6.2 cm wide vs. (5.4–)9–12 cm wide) smooth on the lower surface (vs. papillose), and the occurrence at elevations of 270–280 m (vs. 1700–1750 m).</p><fig id="F12" position="float" orientation="portrait"><object-id xmlns:xlink="http://www.w3.org/1999/xlink" content-type="doi" xlink:type="simple">10.3897/phytokeys.235.99140.figure12</object-id><object-id xmlns:xlink="http://www.w3.org/1999/xlink" content-type="arpha" xlink:type="simple">ED41A009-BB06-517A-8FBA-AE819DCD268B</object-id><label>Figure 12.</label><caption><p>The type specimen of <italic><tp:taxon-name><tp:taxon-name-part taxon-name-part-type="genus" reg="Hosta">H.</tp:taxon-name-part><tp:taxon-name-part taxon-name-part-type="species" reg="minazukiflora">minazukiflora</tp:taxon-name-part></tp:taxon-name>: Se. Fujii</italic> &amp; <italic>K. Yabe FOS-012016</italic> (holotype MBK).</p></caption><graphic xmlns:xlink="http://www.w3.org/1999/xlink" xlink:href="phytokeys-235-137_article-99140__-g012.jpg" position="float" orientation="portrait" xlink:type="simple" id="oo_938513.jpg"><uri content-type="original_file" xlink:type="simple">https://binary.pensoft.net/fig/938513</uri></graphic></fig><fig id="F13" position="float" orientation="portrait"><object-id xmlns:xlink="http://www.w3.org/1999/xlink" content-type="doi" xlink:type="simple">10.3897/phytokeys.235.99140.figure13</object-id><object-id xmlns:xlink="http://www.w3.org/1999/xlink" content-type="arpha" xlink:type="simple">E1295670-2ACA-583C-BAF9-A27E26B3C3EB</object-id><label>Figure 13.</label><caption><p>Flowering plants of <italic><tp:taxon-name><tp:taxon-name-part taxon-name-part-type="genus" reg="Hosta">H.</tp:taxon-name-part><tp:taxon-name-part taxon-name-part-type="species" reg="minazukiflora">minazukiflora</tp:taxon-name-part></tp:taxon-name></italic>. Photos taken in the type locality (on 25 Jun. 2017 by Se. Fujii; not collected). Scale bars: 20 cm (<bold>A</bold>); 2 cm (<bold>B</bold>).</p></caption><graphic xmlns:xlink="http://www.w3.org/1999/xlink" xlink:href="phytokeys-235-137_article-99140__-g013.jpg" position="float" orientation="portrait" xlink:type="simple" id="oo_938514.jpg"><uri content-type="original_file" xlink:type="simple">https://binary.pensoft.net/fig/938514</uri></graphic></fig></tp:treatment-sec><tp:treatment-sec sec-type="material" id="SECID0EOWEK"><title>Type.</title><p><bold>Japan. Kochi Pref.</bold>: Nagaoka-gun, Motoyama-cho, Asemi River, 25 Jun. 2017, <italic>Se. Fujii</italic> &amp; <italic>K. Yabe FOS-012016</italic> with flowers (holotype MBK0318414!).</p></tp:treatment-sec><tp:treatment-sec sec-type="description" id="SECID0E1WEK"><title>Description.</title><p>Herbs perennial. Leaves basal, spiral, long petiolate, 4–6 per ramet; blades oblong-ovate to oblong-lanceolate, 11.8–17.0 cm long, 2.9–6.2 cm wide, 2.4–4.3 times longer than width, thinly papery, glabrous on both surfaces, base cuneate, decurrent, slightly folded, apex acuminate, margin entire, veins in 6–9 pairs, smooth on the lower surface; petioles 8–19 cm long, narrowly winged, wing 0.1–0.3 cm wide, glabrous. Scape 18–43 cm long, terete. Raceme 10–15 cm long, 3–6-flowered; flower bracts vivid (not withering) in anthesis, erect, whitish purple, oblong-lanceolate, boat-shaped, 1.3–1.6 cm long, 0.2–0.4 cm wide, membranous, glabrous, apex acute. Flowers not fragrant, 5.2–5.9 cm long; pedicels 1.1–1.2 cm long, glabrous. Perianth whitish purple, funnel-form, 4.1–4.7 cm long, glabrous, 6-lobed; abruptly dilated from apical 2/3, lobes narrowly triangular, 1.2–1.4 cm long, 0.6–0.8 cm wide, apex acute. Stamens 6; filaments 4.6–5.4 cm long, white, free, glabrous, 0.5–0.7 cm exerted from perianth, upwardly curved at the distal part, anthers purple when fresh, dark blue-grey when dried, 3 mm long. Style 5.2–6.1 cm long, upwardly curved at the distal part, 1.1–1.4 cm exerted from the perianth, glabrous, stigma capitate. Ovary ellipsoid, 0.6 cm long, glabrous. Capsule green, cylindrical, 1.8–2.3 cm long, 0.3–0.4 cm wide, shallowly 3-angled. Seeds ellipsoid-ovoid, 2 mm long, with wings 4 mm long, black when dry.</p></tp:treatment-sec><tp:treatment-sec sec-type="phenology" id="SECID0E6WEK"><title>Phenology.</title><p>Flowering from mid to late June and fruiting in August.</p></tp:treatment-sec><tp:treatment-sec sec-type="distribution" id="SECID0EEXEK"><title>Distribution and habitat.</title><p>Japan (Kochi Prefecture). This species grows on rock cliffs along the Asemi River, a branch of the Yoshino River, in the central part of the Kochi Prefecture on Shikoku Island.</p></tp:treatment-sec><tp:treatment-sec sec-type="etymology" id="SECID0EJXEK"><title>Etymology.</title><p>The specific epithet was derived from the flowering season in June. Minazuki refers to June in Japanese.</p></tp:treatment-sec><tp:treatment-sec sec-type="conservation status" id="SECID0EOXEK"><title>Conservation status.</title><p>Using criterion D1 for IUCN Red List categories (<xref ref-type="bibr" rid="B13">IUCN 2012</xref>, <xref ref-type="bibr" rid="B14">IUCN 2022</xref>), we recommend that this species be classified as EN (Endangered) because its population is estimated to be between 50 and 250.</p></tp:treatment-sec><tp:treatment-sec sec-type="Japanese name" id="SECID0E3XEK"><title>Japanese name.</title><p>Minazuki-giboshi (new).</p></tp:treatment-sec><tp:treatment-sec sec-type="material" id="SECID0EBYEK"><title>Additional specimens examined.</title><p><bold>Japan. Kochi Pref.</bold>: Nagaoka-gun, Motoyama-cho, Asemi River, 280 m elev., 19 Aug. 2020, <italic>T. Yahara et al. JPN1308</italic> sterile, <italic>JPN1309</italic> sterile, and <italic>JPN1310</italic> with fruit (FU!); ditto, 13 Jun. 2004, <italic>Y. Yamashita et al. FOK-066868</italic> with flowers (MBK0083845!); ditto, 23 May 2002, <italic>Y. Kokami et al. FOK-055767</italic> with flower buds (MBK0146148!); ditto, 270 m elev., 25 Jun. 2017, <italic>Se. Fujii</italic> &amp; <italic>K. Yabe FOS-012017</italic> with flowers (MBK0318415!).</p></tp:treatment-sec><tp:treatment-sec sec-type="notes" id="SECID0EXYEK"><title>Note.</title><p><italic><tp:taxon-name><tp:taxon-name-part taxon-name-part-type="genus" reg="Hosta">Hosta</tp:taxon-name-part><tp:taxon-name-part taxon-name-part-type="species" reg="minazukiflora">minazukiflora</tp:taxon-name-part></tp:taxon-name></italic> is sister to <italic><tp:taxon-name><tp:taxon-name-part taxon-name-part-type="genus" reg="Hosta">H.</tp:taxon-name-part><tp:taxon-name-part taxon-name-part-type="species" reg="shikokiana">shikokiana</tp:taxon-name-part></tp:taxon-name></italic> (Figs <xref ref-type="fig" rid="F2">2</xref>, <xref ref-type="fig" rid="F3">3</xref>), but morphologically more similar to <italic><tp:taxon-name><tp:taxon-name-part taxon-name-part-type="genus" reg="Hosta">H.</tp:taxon-name-part><tp:taxon-name-part taxon-name-part-type="species" reg="longipedicellata">longipedicellata</tp:taxon-name-part></tp:taxon-name></italic> (see diagnosis) and <italic><tp:taxon-name><tp:taxon-name-part taxon-name-part-type="genus" reg="Hosta">H.</tp:taxon-name-part><tp:taxon-name-part taxon-name-part-type="species" reg="scabrinervia">scabrinervia</tp:taxon-name-part></tp:taxon-name></italic>. The type specimen <italic>Se. Fujii &amp; K. Yabe FOS-012016</italic> was first identified as <tp:taxon-name><tp:taxon-name-part taxon-name-part-type="genus" reg="Hosta">H.</tp:taxon-name-part><tp:taxon-name-part taxon-name-part-type="species" reg="kikutii">kikutii</tp:taxon-name-part><tp:taxon-name-part taxon-name-part-type="infraspecific-rank">var.</tp:taxon-name-part><tp:taxon-name-part taxon-name-part-type="variety" reg="scabrinervia">scabrinervia</tp:taxon-name-part></tp:taxon-name>. While the two species are distributed in the Yoshino River system, <italic><tp:taxon-name><tp:taxon-name-part taxon-name-part-type="genus" reg="Hosta">H.</tp:taxon-name-part><tp:taxon-name-part taxon-name-part-type="species" reg="minazukiflora">minazukiflora</tp:taxon-name-part></tp:taxon-name></italic> is easily distinguished from <italic><tp:taxon-name><tp:taxon-name-part taxon-name-part-type="genus" reg="Hosta">H.</tp:taxon-name-part><tp:taxon-name-part taxon-name-part-type="species" reg="scabrinervia">scabrinervia</tp:taxon-name-part></tp:taxon-name></italic> by its smaller leaves (12–17 cm long and 3–6 cm wide compared to 17–32 cm long and 7.5–15 cm wide in <italic><tp:taxon-name><tp:taxon-name-part taxon-name-part-type="genus" reg="Hosta">H.</tp:taxon-name-part><tp:taxon-name-part taxon-name-part-type="species" reg="scarbrinervia">scarbrinervia</tp:taxon-name-part></tp:taxon-name></italic>), lavender perianths (in contrast to whitish perianths), and earlier flowering season in June (rather than July).</p></tp:treatment-sec><tp:treatment-sec><!--Section generated to contain objects referenced in tp:taxon-treatment.--><fig id="F2" position="float" orientation="portrait"><object-id xmlns:xlink="http://www.w3.org/1999/xlink" content-type="doi" xlink:type="simple">10.3897/phytokeys.235.99140.figure2</object-id><object-id xmlns:xlink="http://www.w3.org/1999/xlink" content-type="arpha" xlink:type="simple">F64D17C9-8441-5134-9D91-11E34ABFAEAA</object-id><label>Figure 2.</label><caption><p>A rooted Maximum Likelihood tree for <italic><tp:taxon-name><tp:taxon-name-part taxon-name-part-type="genus" reg="Hosta">Hosta</tp:taxon-name-part></tp:taxon-name></italic> Clade 1 reconstructed using MIG-seq data. Bootstrap values are indicated on internodes. Based on the Maximum Likelihood tree of 28 Japanese species (Fig. <xref ref-type="fig" rid="F1">1</xref>), <italic><tp:taxon-name><tp:taxon-name-part taxon-name-part-type="genus" reg="Hosta">H.</tp:taxon-name-part><tp:taxon-name-part taxon-name-part-type="species" reg="gracillima">gracillima</tp:taxon-name-part></tp:taxon-name></italic> is used as an outgroup.</p></caption><graphic xmlns:xlink="http://www.w3.org/1999/xlink" xlink:href="phytokeys-235-137_article-99140__-g002.jpg" position="float" orientation="portrait" xlink:type="simple" id="oo_938503.jpg"><uri content-type="original_file" xlink:type="simple">https://binary.pensoft.net/fig/938503</uri></graphic></fig><fig id="F1" position="float" orientation="portrait"><object-id xmlns:xlink="http://www.w3.org/1999/xlink" content-type="doi" xlink:type="simple">10.3897/phytokeys.235.99140.figure1</object-id><object-id xmlns:xlink="http://www.w3.org/1999/xlink" content-type="arpha" xlink:type="simple">8FFED866-BF3F-5F99-A80D-AF602EDD3812</object-id><label>Figure 1.</label><caption><p>An unrooted Maximum Likelihood tree of 28 Japanese species of <italic><tp:taxon-name><tp:taxon-name-part taxon-name-part-type="genus" reg="Hosta">Hosta</tp:taxon-name-part></tp:taxon-name></italic>, reconstructed using MIG-seq data. Bootstrap values (50% or larger) are indicated on internodes in or above the species level. Numbers in parentheses indicate the IDs of 6 clades.</p></caption><graphic xmlns:xlink="http://www.w3.org/1999/xlink" xlink:href="phytokeys-235-137_article-99140__-g001.jpg" position="float" orientation="portrait" xlink:type="simple" id="oo_938502.jpg"><uri content-type="original_file" xlink:type="simple">https://binary.pensoft.net/fig/938502</uri></graphic></fig><fig id="F3" position="float" orientation="portrait"><object-id xmlns:xlink="http://www.w3.org/1999/xlink" content-type="doi" xlink:type="simple">10.3897/phytokeys.235.99140.figure3</object-id><object-id xmlns:xlink="http://www.w3.org/1999/xlink" content-type="arpha" xlink:type="simple">6F099A91-24FC-5E54-A07A-6DA35D3AADBC</object-id><label>Figure 3.</label><caption><p>A SplitsTree for <italic><tp:taxon-name><tp:taxon-name-part taxon-name-part-type="genus" reg="Hosta">Hosta</tp:taxon-name-part></tp:taxon-name></italic> Clade 1 reconstructed using MIG-seq data.</p></caption><graphic xmlns:xlink="http://www.w3.org/1999/xlink" xlink:href="phytokeys-235-137_article-99140__-g003.jpg" position="float" orientation="portrait" xlink:type="simple" id="oo_938504.jpg"><uri content-type="original_file" xlink:type="simple">https://binary.pensoft.net/fig/938504</uri></graphic></fig></tp:treatment-sec><ref-list><ref id="B13"><mixed-citation xmlns:xlink="http://www.w3.org/1999/xlink" xlink:type="simple">IUCN (<year>2012</year>) IUCN Red List Categories and Criteria, Version 3.1, 2<sup>nd</sup> edn. IUCN Species Survival Commission. IUCN, Gland and Cambridge. <ext-link xlink:href="https://portals.iucn.org/library/node/10315" ext-link-type="uri" xlink:type="simple">https://portals.iucn.org/library/node/10315</ext-link></mixed-citation></ref><ref id="B14"><mixed-citation xmlns:xlink="http://www.w3.org/1999/xlink" xlink:type="simple">IUCN (<year>2022</year>) Guidelines for using the IUCN Red List Categories and Criteria, Version 15.1. IUCN, Gland and Cambridge. <ext-link xlink:href="https://nc.iucnredlist.org/redlist/content/attachment_files/RedListGuidelines.pdf" ext-link-type="uri" xlink:type="simple">https://nc.iucnredlist.org/redlist/content/attachment_files/RedListGuidelines.pdf</ext-link></mixed-citation></ref></ref-list></tp:taxon-treatment>
