# Supplementary material for: ﻿Molecular phylogeny and taxonomy of Hosta (Asparagaceae) on Shikoku Island, Japan, including five new species, one new subspecies, and two new status assignments
Source: PhytoKeys. 2023 Nov 17;235:137–87. doi: 10.3897/phytokeys.235.99140 (PMC10680290; doi:10.3897/phytokeys.235.99140)
Supplement: XML Treatment for Hosta takiminazukiflora [file phytokeys.235.99140-treatment8.xml]

<!DOCTYPE tp:taxon-treatment
  PUBLIC "-//TaxonX//DTD Taxonomic Treatment Publishing DTD v0 20100105//EN" "tax-treatment-NSO.dtd">
<tp:taxon-treatment xmlns:tp="http://www.plazi.org/taxpub"><tp:treatment-meta><kwd-group><label>Taxon classification</label><kwd>
                <named-content content-type="kingdom">Plantae</named-content>
              </kwd><kwd>
                <named-content content-type="order">Asparagales</named-content>
              </kwd><kwd>
                <named-content content-type="family">Asparagaceae</named-content>
              </kwd></kwd-group><mixed-citation publication-type="journal"><person-group><name><surname>Yahara</surname><given-names>Tetsukazu</given-names></name><name><surname>Hirota</surname><given-names>Shun K.</given-names></name><name><surname>Fujii</surname><given-names>Seiko</given-names></name><name><surname>Kokami</surname><given-names>Yasushi</given-names></name><name><surname>Fuse</surname><given-names>Kengo</given-names></name><name><surname>Sato</surname><given-names>Hiroyuki</given-names></name><name><surname>Tagane</surname><given-names>Shuichiro</given-names></name><name><surname>Suyama</surname><given-names>Yoshihisa</given-names></name></person-group><article-title>﻿Molecular phylogeny and taxonomy of <italic><tp:taxon-name><tp:taxon-name-part taxon-name-part-type="genus" reg="Hosta">Hosta</tp:taxon-name-part></tp:taxon-name></italic> (<tp:taxon-name><tp:taxon-name-part taxon-name-part-type="family">Asparagaceae</tp:taxon-name-part></tp:taxon-name>) on Shikoku Island, Japan, including five new species, one new subspecies, and two new status assignments</article-title><source>PhytoKeys</source><day>17</day><month>11</month><year>2023</year><volume>235</volume><fpage>137</fpage><lpage>187</lpage><pub-id pub-id-type="doi">10.3897/phytokeys.235.99140</pub-id></mixed-citation></tp:treatment-meta><tp:nomenclature><label>﻿6.</label><tp:taxon-name>
              <object-id xmlns:xlink="http://www.w3.org/1999/xlink" content-type="arpha" xlink:type="simple">78121A0F-0DA5-5E8A-81A3-FDD7731470E3</object-id>
              <tp:taxon-name-part taxon-name-part-type="genus" reg="Hosta">Hosta</tp:taxon-name-part>
              <tp:taxon-name-part taxon-name-part-type="species" reg="takiminazukiflora">takiminazukiflora</tp:taxon-name-part>
              <object-id xmlns:xlink="http://www.w3.org/1999/xlink" content-type="ipni" xlink:type="simple">urn:lsid:ipni.org:names:77331109-1</object-id>
            </tp:taxon-name><tp:taxon-authority>Se.Fujii &amp; Yahara</tp:taxon-authority><tp:taxon-status xmlns:xlink="http://www.w3.org/1999/xlink" xlink:type="simple">sp. nov.</tp:taxon-status><xref ref-type="fig" rid="F14">Figs 14</xref><xref ref-type="fig" rid="F15">, 15</xref></tp:nomenclature><tp:treatment-sec sec-type="diagnosis" id="SECID0EX4EK"><title>Diagnosis.</title><p><italic><tp:taxon-name><tp:taxon-name-part taxon-name-part-type="genus" reg="Hosta">Hosta</tp:taxon-name-part><tp:taxon-name-part taxon-name-part-type="species" reg="takiminazukiflora">takiminazukiflora</tp:taxon-name-part></tp:taxon-name></italic> is similar to <italic><tp:taxon-name><tp:taxon-name-part taxon-name-part-type="genus" reg="Hosta">H.</tp:taxon-name-part><tp:taxon-name-part taxon-name-part-type="species" reg="longipedicellata">longipedicellata</tp:taxon-name-part></tp:taxon-name></italic> and <italic><tp:taxon-name><tp:taxon-name-part taxon-name-part-type="genus" reg="Hosta">H.</tp:taxon-name-part><tp:taxon-name-part taxon-name-part-type="species" reg="minazukiflora">minazukiflora</tp:taxon-name-part></tp:taxon-name></italic>. It is distinguished from <italic><tp:taxon-name><tp:taxon-name-part taxon-name-part-type="genus" reg="Hosta">H.</tp:taxon-name-part><tp:taxon-name-part taxon-name-part-type="species" reg="longipedicellata">longipedicellata</tp:taxon-name-part></tp:taxon-name></italic> by leaves smooth on the lower surface (vs. papillose), pedicels 1.4–2.5 cm long (compared to 2.5–3.3 cm long), and flower bracts being fresh during flowering (in contrast to being withering), and from <italic><tp:taxon-name><tp:taxon-name-part taxon-name-part-type="genus" reg="Hosta">H.</tp:taxon-name-part><tp:taxon-name-part taxon-name-part-type="species" reg="minazukiflora">minazukiflora</tp:taxon-name-part></tp:taxon-name></italic> by perianths with a distinct midvein (as opposed to three distinct veins) and pedicels 1.4–2.5 cm long (compared to 1.1–1.2 cm long).</p><fig id="F14" position="float" orientation="portrait"><object-id xmlns:xlink="http://www.w3.org/1999/xlink" content-type="doi" xlink:type="simple">10.3897/phytokeys.235.99140.figure14</object-id><object-id xmlns:xlink="http://www.w3.org/1999/xlink" content-type="arpha" xlink:type="simple">47FE7673-E0A8-556C-95DA-DD1E8FC267BA</object-id><label>Figure 14.</label><caption><p>The type specimen of <italic><tp:taxon-name><tp:taxon-name-part taxon-name-part-type="genus" reg="Hosta">H.</tp:taxon-name-part><tp:taxon-name-part taxon-name-part-type="species" reg="takiminazukiflora">takiminazukiflora</tp:taxon-name-part></tp:taxon-name>: N. Inagaki et al. FOK-080097</italic> (holotype MBK).</p></caption><graphic xmlns:xlink="http://www.w3.org/1999/xlink" xlink:href="phytokeys-235-137_article-99140__-g014.jpg" position="float" orientation="portrait" xlink:type="simple" id="oo_938515.jpg"><uri content-type="original_file" xlink:type="simple">https://binary.pensoft.net/fig/938515</uri></graphic></fig><fig id="F15" position="float" orientation="portrait"><object-id xmlns:xlink="http://www.w3.org/1999/xlink" content-type="doi" xlink:type="simple">10.3897/phytokeys.235.99140.figure15</object-id><object-id xmlns:xlink="http://www.w3.org/1999/xlink" content-type="arpha" xlink:type="simple">216981E4-3AC3-5154-A201-1181A336EAD0</object-id><label>Figure 15.</label><caption><p>A flowering plant of <tp:taxon-name><tp:taxon-name-part taxon-name-part-type="genus" reg="Hosta">H.</tp:taxon-name-part><tp:taxon-name-part taxon-name-part-type="species" reg="takiminazukiflora">takiminazukiflora</tp:taxon-name-part><tp:taxon-name-part taxon-name-part-type="infraspecific-rank">subsp.</tp:taxon-name-part><tp:taxon-name-part taxon-name-part-type="subspecies" reg="takiminazukiflora">takiminazukiflora</tp:taxon-name-part></tp:taxon-name> (JPN6481, 24 Jun. 2021). Scale bars: 5 cm (<bold>A</bold>); 2 cm (<bold>B</bold>).</p></caption><graphic xmlns:xlink="http://www.w3.org/1999/xlink" xlink:href="phytokeys-235-137_article-99140__-g015.jpg" position="float" orientation="portrait" xlink:type="simple" id="oo_938516.jpg"><uri content-type="original_file" xlink:type="simple">https://binary.pensoft.net/fig/938516</uri></graphic></fig></tp:treatment-sec><tp:treatment-sec sec-type="material" id="SECID0EPBFK"><title>Type.</title><p><bold>Japan. Kochi Pref.</bold>: Tosa County, Ookawa village, Mt. Higashikado-yama, 22 Jul. 2007, with flowers, <italic>N. Inagaki et al. FOK-080097</italic> with flowers (holotype MBK0189902!).</p></tp:treatment-sec><tp:treatment-sec sec-type="description" id="SECID0EZBFK"><title>Description.</title><p>Herbs perennial. Leaves basal, spiral, long petiolate, 3–12 per ramet; blades oblong-ovate, 11–26.5 cm long, 3.6–10.5 cm, 2.1–3.3 times longer than wide, thinly papery, glabrous on both surfaces, base cuneate to obtuse, often decurrent, apex long acuminate, margin entire, veins in 6–10 pairs, smooth on the lower surface; petioles 3.4–22 cm long, narrowly winged, wing 0.1–0.6 cm wide, glabrous. Scape 8.6–28.5 cm long, terete. Raceme 5.9–18.5 cm long, 4–13-flowered; flower bracts vivid (not withering) in anthesis, erect, purplish light green, light bluish purple, ovate oblong-lanceolate, boat-shaped, 2–4.7 cm long, 0.2–0.7 cm wide, papery, glabrous, apex acute to acuminate. Flowers not fragrant; pedicels 1.4–2.5 cm long, glabrous; perianths 4–5.7 cm long, funnel-form, pale white-purple to light bluish-purple outside, almost white to light pale purple inside, midveins more or less purplish, glabrous, 6-lobed; tube dilated from apical 1/2, lobes triangular, 1.2–1.8 cm long, 0.5–1 cm wide, apex acute. Stamens 6, same or ca. 0.5 cm exerted from perianths; filaments 3.9–5.8 cm long, upwardly curved at the distal part, white, free, glabrous, anthers purple when fresh, dark blue-grey when dried, 3 mm long. Ovary ellipsoid, 0.6–0.7 cm long, style 4.5–6.5 cm long, upwardly curved at the distal part, up to 1 cm exerted from perianth, glabrous, stigma capitate. Young capsules 2.8 cm long (for MBK0087737).</p></tp:treatment-sec><tp:treatment-sec sec-type="phenology" id="SECID0E5BFK"><title>Phenology.</title><p>Flowering in late June to early August.</p></tp:treatment-sec><tp:treatment-sec sec-type="distribution" id="SECID0EDCFK"><title>Distribution and habitat.</title><p>Japan (Kochi Prefecture: Tosa County, endemic to Mt. Inamura, Mt. Higashikado, and the surrounding area). It grows on cliffs.</p></tp:treatment-sec><tp:treatment-sec sec-type="etymology" id="SECID0EICFK"><title>Etymology.</title><p>A specific epithet is derived from its habit of growing on rock cliffs (called ‘taki’ in Kochi dialect) and flowering in June (Minazuki).</p></tp:treatment-sec><tp:treatment-sec sec-type="conservation status" id="SECID0ENCFK"><title>Conservation status.</title><p>Using criterion D1 for IUCN Red List categories (<xref ref-type="bibr" rid="B13">IUCN 2012</xref>, <xref ref-type="bibr" rid="B14">IUCN 2022</xref>), we recommend that this species be classified as <abbrev xmlns:xlink="http://www.w3.org/1999/xlink" xlink:title="Vulnerable" id="ABBRID0E2CFK" xlink:type="simple">VU</abbrev> (Vulnerable) because its population is estimated to be between 250 and 1000.</p></tp:treatment-sec><tp:treatment-sec sec-type="Japanese name" id="SECID0E6CFK"><title>Japanese name.</title><p>Taki-minazuki-giboshi (new).</p></tp:treatment-sec><tp:treatment-sec sec-type="material" id="SECID0EEDFK"><title>Additional specimens examined.</title><p><bold>Japan. Kochi Pref.</bold>: Tosa County, Ookawa village, 900 m, 27 Jul. 2004, <italic>N. Inagaki et al. FOK-067742</italic> with flowers and young fruits (MBK0087737!); Tosa County, Tosa Town, 620 m elev., 24 Jun. 2021, <italic>T. Yahara et al. JPN6478</italic>–<italic>6486</italic>, <italic>6490</italic> with flowers (FU!); Agawa-gun, Ino-cho, Mt. Inamura, 1390 m elev., 2 Aug. 2019, <italic>Y. Oohira 14695</italic> with flowers (MBK0314655!); Agawa-gun, Ino-cho, north cliff of Mt. Inamura, 23 Jul. 2022, <italic>Se. Fujii JPN15229</italic>, <italic>15230</italic> with flowers (FU!).</p></tp:treatment-sec><tp:treatment-sec sec-type="notes" id="SECID0E1DFK"><title>Note.</title><p>The clade comprising this species and <italic><tp:taxon-name><tp:taxon-name-part taxon-name-part-type="genus" reg="Hosta">H.</tp:taxon-name-part><tp:taxon-name-part taxon-name-part-type="species" reg="longipedicellata">longipedicellata</tp:taxon-name-part></tp:taxon-name></italic> is sister to all the other species in Clade 1 (Fig. <xref ref-type="fig" rid="F2">2</xref>), and its morphological similarities to <italic><tp:taxon-name><tp:taxon-name-part taxon-name-part-type="genus" reg="Hosta">H.</tp:taxon-name-part><tp:taxon-name-part taxon-name-part-type="species" reg="longipedicellata">longipedicellata</tp:taxon-name-part></tp:taxon-name></italic> and <italic><tp:taxon-name><tp:taxon-name-part taxon-name-part-type="genus" reg="Hosta">H.</tp:taxon-name-part><tp:taxon-name-part taxon-name-part-type="species" reg="minazukiflora">minazukiflora</tp:taxon-name-part></tp:taxon-name></italic> are considered to be derived from a common ancestor.</p></tp:treatment-sec><tp:treatment-sec><!--Section generated to contain objects referenced in tp:taxon-treatment.--><fig id="F2" position="float" orientation="portrait"><object-id xmlns:xlink="http://www.w3.org/1999/xlink" content-type="doi" xlink:type="simple">10.3897/phytokeys.235.99140.figure2</object-id><object-id xmlns:xlink="http://www.w3.org/1999/xlink" content-type="arpha" xlink:type="simple">F64D17C9-8441-5134-9D91-11E34ABFAEAA</object-id><label>Figure 2.</label><caption><p>A rooted Maximum Likelihood tree for <italic><tp:taxon-name><tp:taxon-name-part taxon-name-part-type="genus" reg="Hosta">Hosta</tp:taxon-name-part></tp:taxon-name></italic> Clade 1 reconstructed using MIG-seq data. Bootstrap values are indicated on internodes. Based on the Maximum Likelihood tree of 28 Japanese species (Fig. <xref ref-type="fig" rid="F1">1</xref>), <italic><tp:taxon-name><tp:taxon-name-part taxon-name-part-type="genus" reg="Hosta">H.</tp:taxon-name-part><tp:taxon-name-part taxon-name-part-type="species" reg="gracillima">gracillima</tp:taxon-name-part></tp:taxon-name></italic> is used as an outgroup.</p></caption><graphic xmlns:xlink="http://www.w3.org/1999/xlink" xlink:href="phytokeys-235-137_article-99140__-g002.jpg" position="float" orientation="portrait" xlink:type="simple" id="oo_938503.jpg"><uri content-type="original_file" xlink:type="simple">https://binary.pensoft.net/fig/938503</uri></graphic></fig><fig id="F1" position="float" orientation="portrait"><object-id xmlns:xlink="http://www.w3.org/1999/xlink" content-type="doi" xlink:type="simple">10.3897/phytokeys.235.99140.figure1</object-id><object-id xmlns:xlink="http://www.w3.org/1999/xlink" content-type="arpha" xlink:type="simple">8FFED866-BF3F-5F99-A80D-AF602EDD3812</object-id><label>Figure 1.</label><caption><p>An unrooted Maximum Likelihood tree of 28 Japanese species of <italic><tp:taxon-name><tp:taxon-name-part taxon-name-part-type="genus" reg="Hosta">Hosta</tp:taxon-name-part></tp:taxon-name></italic>, reconstructed using MIG-seq data. Bootstrap values (50% or larger) are indicated on internodes in or above the species level. Numbers in parentheses indicate the IDs of 6 clades.</p></caption><graphic xmlns:xlink="http://www.w3.org/1999/xlink" xlink:href="phytokeys-235-137_article-99140__-g001.jpg" position="float" orientation="portrait" xlink:type="simple" id="oo_938502.jpg"><uri content-type="original_file" xlink:type="simple">https://binary.pensoft.net/fig/938502</uri></graphic></fig></tp:treatment-sec><ref-list><ref id="B13"><mixed-citation xmlns:xlink="http://www.w3.org/1999/xlink" xlink:type="simple">IUCN (<year>2012</year>) IUCN Red List Categories and Criteria, Version 3.1, 2<sup>nd</sup> edn. IUCN Species Survival Commission. IUCN, Gland and Cambridge. <ext-link xlink:href="https://portals.iucn.org/library/node/10315" ext-link-type="uri" xlink:type="simple">https://portals.iucn.org/library/node/10315</ext-link></mixed-citation></ref><ref id="B14"><mixed-citation xmlns:xlink="http://www.w3.org/1999/xlink" xlink:type="simple">IUCN (<year>2022</year>) Guidelines for using the IUCN Red List Categories and Criteria, Version 15.1. IUCN, Gland and Cambridge. <ext-link xlink:href="https://nc.iucnredlist.org/redlist/content/attachment_files/RedListGuidelines.pdf" ext-link-type="uri" xlink:type="simple">https://nc.iucnredlist.org/redlist/content/attachment_files/RedListGuidelines.pdf</ext-link></mixed-citation></ref></ref-list></tp:taxon-treatment>
