# Supplementary material for: ﻿Molecular phylogeny and taxonomy of Hosta (Asparagaceae) on Shikoku Island, Japan, including five new species, one new subspecies, and two new status assignments
Source: PhytoKeys. 2023 Nov 17;235:137–87. doi: 10.3897/phytokeys.235.99140 (PMC10680290; doi:10.3897/phytokeys.235.99140)
Supplement: XML Treatment for Hosta takiminazukiflora subsp. grandis [file phytokeys.235.99140-treatment9.xml]

<!DOCTYPE tp:taxon-treatment
  PUBLIC "-//TaxonX//DTD Taxonomic Treatment Publishing DTD v0 20100105//EN" "tax-treatment-NSO.dtd">
<tp:taxon-treatment xmlns:tp="http://www.plazi.org/taxpub"><tp:treatment-meta><kwd-group><label>Taxon classification</label><kwd>
                <named-content content-type="kingdom">Plantae</named-content>
              </kwd><kwd>
                <named-content content-type="order">Asparagales</named-content>
              </kwd><kwd>
                <named-content content-type="family">Asparagaceae</named-content>
              </kwd></kwd-group><mixed-citation publication-type="journal"><person-group><name><surname>Yahara</surname><given-names>Tetsukazu</given-names></name><name><surname>Hirota</surname><given-names>Shun K.</given-names></name><name><surname>Fujii</surname><given-names>Seiko</given-names></name><name><surname>Kokami</surname><given-names>Yasushi</given-names></name><name><surname>Fuse</surname><given-names>Kengo</given-names></name><name><surname>Sato</surname><given-names>Hiroyuki</given-names></name><name><surname>Tagane</surname><given-names>Shuichiro</given-names></name><name><surname>Suyama</surname><given-names>Yoshihisa</given-names></name></person-group><article-title>﻿Molecular phylogeny and taxonomy of <italic><tp:taxon-name><tp:taxon-name-part taxon-name-part-type="genus" reg="Hosta">Hosta</tp:taxon-name-part></tp:taxon-name></italic> (<tp:taxon-name><tp:taxon-name-part taxon-name-part-type="family">Asparagaceae</tp:taxon-name-part></tp:taxon-name>) on Shikoku Island, Japan, including five new species, one new subspecies, and two new status assignments</article-title><source>PhytoKeys</source><day>17</day><month>11</month><year>2023</year><volume>235</volume><fpage>137</fpage><lpage>187</lpage><pub-id pub-id-type="doi">10.3897/phytokeys.235.99140</pub-id></mixed-citation></tp:treatment-meta><tp:nomenclature><label>﻿6А.</label><tp:taxon-name>
              <object-id xmlns:xlink="http://www.w3.org/1999/xlink" content-type="arpha" xlink:type="simple">55F71D71-E399-529B-8E88-A852E6AF67CE</object-id>
              <tp:taxon-name-part taxon-name-part-type="genus" reg="Hosta">Hosta</tp:taxon-name-part>
              <tp:taxon-name-part taxon-name-part-type="species" reg="takiminazukiflora">takiminazukiflora</tp:taxon-name-part>
              <tp:taxon-name-part taxon-name-part-type="infraspecific-rank">subsp.</tp:taxon-name-part>
              <tp:taxon-name-part taxon-name-part-type="subspecies" reg="grandis">grandis</tp:taxon-name-part>
              <object-id xmlns:xlink="http://www.w3.org/1999/xlink" content-type="ipni" xlink:type="simple">urn:lsid:ipni.org:names:77331110-1</object-id>
            </tp:taxon-name><tp:taxon-authority>Se.Fujii &amp; Yahara</tp:taxon-authority><tp:taxon-status xmlns:xlink="http://www.w3.org/1999/xlink" xlink:type="simple">subsp. nov.</tp:taxon-status><xref ref-type="fig" rid="F16">Fig. 16</xref></tp:nomenclature><tp:treatment-sec sec-type="diagnosis" id="SECID0E1GFK"><title>Diagnosis.</title><p><tp:taxon-name><tp:taxon-name-part taxon-name-part-type="genus" reg="Hosta">Hosta</tp:taxon-name-part><tp:taxon-name-part taxon-name-part-type="species" reg="takiminazukiflora">takiminazukiflora</tp:taxon-name-part><tp:taxon-name-part taxon-name-part-type="infraspecific-rank">subsp.</tp:taxon-name-part><tp:taxon-name-part taxon-name-part-type="subspecies" reg="grandis">grandis</tp:taxon-name-part></tp:taxon-name> is distinguished from subsp. <tp:taxon-name><tp:taxon-name-part taxon-name-part-type="genus" reg="Hosta"/><tp:taxon-name-part taxon-name-part-type="species" reg="takiminazukiflora"/><tp:taxon-name-part taxon-name-part-type="subspecies" reg="takiminazukiflora">takiminazukiflora</tp:taxon-name-part></tp:taxon-name> in having scapes 31–36 cm long (compared to 8.6–28.5 cm long in subsp. <tp:taxon-name><tp:taxon-name-part taxon-name-part-type="genus" reg="Hosta"/><tp:taxon-name-part taxon-name-part-type="species" reg="takiminazukiflora"/><tp:taxon-name-part taxon-name-part-type="subspecies" reg="takiminazukiflora">takiminazukiflora</tp:taxon-name-part></tp:taxon-name>), broader leaf blades (13–14 cm wide compared to 3.6–10.5 cm wide), cordate leaf base (vs. cuneate to obtuse), glaucous lower leaf surface, lateral veins 12–13 pairs (as opposed to 6–10 pairs), and petioles green, not dotted with purple.</p><fig id="F16" position="float" orientation="portrait"><object-id xmlns:xlink="http://www.w3.org/1999/xlink" content-type="doi" xlink:type="simple">10.3897/phytokeys.235.99140.figure16</object-id><object-id xmlns:xlink="http://www.w3.org/1999/xlink" content-type="arpha" xlink:type="simple">80836B18-50C7-5AB7-A0A5-99989B045509</object-id><label>Figure 16.</label><caption><p><bold>A, B</bold> flowering plant of <tp:taxon-name><tp:taxon-name-part taxon-name-part-type="genus" reg="Hosta">H.</tp:taxon-name-part><tp:taxon-name-part taxon-name-part-type="species" reg="takiminazukiflora">takiminazukiflora</tp:taxon-name-part><tp:taxon-name-part taxon-name-part-type="infraspecific-rank">subsp.</tp:taxon-name-part><tp:taxon-name-part taxon-name-part-type="subspecies" reg="grandis">grandis</tp:taxon-name-part></tp:taxon-name> (JPN6487, 24 Jun. 2021) <bold>C</bold> its lower leaf surface. Scale bars: 10 cm (<bold>A</bold>); 1 cm (<bold>B</bold>).</p></caption><graphic xmlns:xlink="http://www.w3.org/1999/xlink" xlink:href="phytokeys-235-137_article-99140__-g016.jpg" position="float" orientation="portrait" xlink:type="simple" id="oo_938517.jpg"><uri content-type="original_file" xlink:type="simple">https://binary.pensoft.net/fig/938517</uri></graphic></fig></tp:treatment-sec><tp:treatment-sec sec-type="material" id="SECID0EPJFK"><title>Type.</title><p><bold>Japan. Kochi Pref.</bold>: Tosa-gun, Tosa-cho, along Seto River, 24 Jun. 2021, <italic>T. Yahara et al. JPN6487</italic> with flowers (holotype FU!).</p></tp:treatment-sec><tp:treatment-sec sec-type="description" id="SECID0EZJFK"><title>Description.</title><p>Herbs perennial. Leaves basal, spiral, long petiolate, 3–5 per ramet; blades oblong-ovate, 22–25 cm long, 13–14 cm wide, 1.7–1.8 times longer than width, thinly papery, glabrous on both surfaces, base usually cordate, often decurrent, apex acuminate, margin entire, veins in 12–13 pairs, smooth or slightly papillose on the lower surface; petioles 35–38 cm long, narrowly winged, wing 0.3 cm wide, glabrous. Scape 31–36 cm long, terete. Raceme 12–15.5 cm long, 4–18-flowered; flower bracts vivid (not withering) in anthesis, erect, purplish light green, oblong-lanceolate, boat-shaped, 2.8–4.3 cm long, 0.4–0.5 cm wide, papery, glabrous, apex acuminate. Flowers not fragrant; pedicels 1.9–2 cm long, pale purple, glabrous; perianths 3.8–4.9 cm long, funnel-form, glabrous, 6-lobed, pale blue-purple outside, almost white to pale purple inside, midveins faintly purplish adaxially; tube dilated from apical 2/3, lobes oblong-triangular, 1.2–1.3 cm long, 0.7–0.8 cm wide, apex acute. Stamens 6, ca. 0.5 cm exerted from perianth; filaments 4.3–4.5 cm long, upwardly curved at the distal part, white, free, glabrous, anthers purple when fresh, dark blue-grey when dried, 3 mm long. Ovary ellipsoid, 0.6–0.7 cm long, style 4.5–5.1 cm long, upwardly curved at the distal part, ca. 1 cm exerted from perianth, glabrous, stigma capitate. Capsules or seeds not observed.</p></tp:treatment-sec><tp:treatment-sec sec-type="phenology" id="SECID0E5JFK"><title>Phenology.</title><p>Flowering in late June.</p></tp:treatment-sec><tp:treatment-sec sec-type="distribution" id="SECID0EDKFK"><title>Distribution and habitat.</title><p>Japan (Kochi Prefecture) (endemic). This species grows on soil near waterfalls, whereas subsp. <tp:taxon-name><tp:taxon-name-part taxon-name-part-type="genus" reg="Hosta"/><tp:taxon-name-part taxon-name-part-type="species" reg="takiminazukiflora"/><tp:taxon-name-part taxon-name-part-type="subspecies" reg="takiminazukiflora">takiminazukiflora</tp:taxon-name-part></tp:taxon-name> grows on rock cliffs.</p></tp:treatment-sec><tp:treatment-sec sec-type="etymology" id="SECID0EVKFK"><title>Etymology.</title><p>The specific epithet is derived from its larger plant size rather than that of the typical subspecies.</p></tp:treatment-sec><tp:treatment-sec sec-type="conservation status" id="SECID0E1KFK"><title>Conservation status.</title><p>Using criterion D1 for IUCN Red List categories (<xref ref-type="bibr" rid="B13">IUCN 2012</xref>, <xref ref-type="bibr" rid="B14">IUCN 2022</xref>), we recommend that this species be classified as <abbrev xmlns:xlink="http://www.w3.org/1999/xlink" xlink:title="Critically endangered" id="ABBRID0EILFK" xlink:type="simple">CR</abbrev> (Critically endangered) because its population is estimated to be fewer than 50.</p></tp:treatment-sec><tp:treatment-sec sec-type="Japanese name" id="SECID0EMLFK"><title>Japanese name.</title><p>Setogawa-giboshi (new).</p></tp:treatment-sec><tp:treatment-sec sec-type="material" id="SECID0ERLFK"><title>Additional specimens examined.</title><p><bold>Japan. Kochi Pref.</bold>: Tosa-gun, Tosa-cho, along Seto River, 24 Jun. 2021, <italic>T. Yahara et al. JPN6488</italic>–<italic>6489</italic> with flowers (FU!); ditto, 24 Jun. 2022, <italic>K. Fuse et al. JPN12518</italic>–<italic>12521</italic> with flowers (FU!).</p></tp:treatment-sec><tp:treatment-sec sec-type="notes" id="SECID0EBMFK"><title>Note.</title><p>In the type locality, subsp. <tp:taxon-name><tp:taxon-name-part taxon-name-part-type="genus" reg="Hosta"/><tp:taxon-name-part taxon-name-part-type="species" reg="takiminazukiflora"/><tp:taxon-name-part taxon-name-part-type="subspecies" reg="grandis">grandis</tp:taxon-name-part></tp:taxon-name> grows side by side with subsp. <tp:taxon-name><tp:taxon-name-part taxon-name-part-type="genus" reg="Hosta"/><tp:taxon-name-part taxon-name-part-type="species" reg="takiminazukiflora"/><tp:taxon-name-part taxon-name-part-type="subspecies" reg="takiminazukiflora">takiminazukiflora</tp:taxon-name-part></tp:taxon-name>, and both subspecies flower simultaneously in late June, but the two subspecies are morphologically distinct and subsp. <tp:taxon-name><tp:taxon-name-part taxon-name-part-type="genus" reg="Hosta"/><tp:taxon-name-part taxon-name-part-type="species" reg="takiminazukiflora"/><tp:taxon-name-part taxon-name-part-type="subspecies" reg="grandis">grandis</tp:taxon-name-part></tp:taxon-name> formed a monophyletic group significantly separated from the sympatric population of subsp. <tp:taxon-name><tp:taxon-name-part taxon-name-part-type="genus" reg="Hosta"/><tp:taxon-name-part taxon-name-part-type="species" reg="takiminazukiflora"/><tp:taxon-name-part taxon-name-part-type="subspecies" reg="takiminazukiflora">takiminazukiflora</tp:taxon-name-part></tp:taxon-name>. Therefore, subsp. <tp:taxon-name><tp:taxon-name-part taxon-name-part-type="genus" reg="Hosta"/><tp:taxon-name-part taxon-name-part-type="species" reg="takiminazukiflora"/><tp:taxon-name-part taxon-name-part-type="subspecies" reg="grandis">grandis</tp:taxon-name-part></tp:taxon-name> appears to be an evolutionary distinct lineage. This lineage is of particular interest as a research material for studying rapid speciation under disruptive selection and also serves as a valuable resource for breeding <italic><tp:taxon-name><tp:taxon-name-part taxon-name-part-type="genus" reg="Hosta">Hosta</tp:taxon-name-part></tp:taxon-name></italic> cultivars. Taking into account these characteristics, as well as its morphological distinctiveness, we distinguish it as a subspecies. Due to its limited population size, conservation measures are urgently necessary.</p></tp:treatment-sec><ref-list><ref id="B13"><mixed-citation xmlns:xlink="http://www.w3.org/1999/xlink" xlink:type="simple">IUCN (<year>2012</year>) IUCN Red List Categories and Criteria, Version 3.1, 2<sup>nd</sup> edn. IUCN Species Survival Commission. IUCN, Gland and Cambridge. <ext-link xlink:href="https://portals.iucn.org/library/node/10315" ext-link-type="uri" xlink:type="simple">https://portals.iucn.org/library/node/10315</ext-link></mixed-citation></ref><ref id="B14"><mixed-citation xmlns:xlink="http://www.w3.org/1999/xlink" xlink:type="simple">IUCN (<year>2022</year>) Guidelines for using the IUCN Red List Categories and Criteria, Version 15.1. IUCN, Gland and Cambridge. <ext-link xlink:href="https://nc.iucnredlist.org/redlist/content/attachment_files/RedListGuidelines.pdf" ext-link-type="uri" xlink:type="simple">https://nc.iucnredlist.org/redlist/content/attachment_files/RedListGuidelines.pdf</ext-link></mixed-citation></ref></ref-list></tp:taxon-treatment>
