# Supplementary material for: ﻿Molecular phylogeny and taxonomy of Hosta (Asparagaceae) on Shikoku Island, Japan, including five new species, one new subspecies, and two new status assignments
Source: PhytoKeys. 2023 Nov 17;235:137–87. doi: 10.3897/phytokeys.235.99140 (PMC10680290; doi:10.3897/phytokeys.235.99140)
Supplement: XML Treatment for Hosta longipedicellata [file phytokeys.235.99140-treatment10.xml]

<!DOCTYPE tp:taxon-treatment
  PUBLIC "-//TaxonX//DTD Taxonomic Treatment Publishing DTD v0 20100105//EN" "tax-treatment-NSO.dtd">
<tp:taxon-treatment xmlns:tp="http://www.plazi.org/taxpub"><tp:treatment-meta><kwd-group><label>Taxon classification</label><kwd>
                <named-content content-type="kingdom">Plantae</named-content>
              </kwd><kwd>
                <named-content content-type="order">Asparagales</named-content>
              </kwd><kwd>
                <named-content content-type="family">Asparagaceae</named-content>
              </kwd></kwd-group><mixed-citation publication-type="journal"><person-group><name><surname>Yahara</surname><given-names>Tetsukazu</given-names></name><name><surname>Hirota</surname><given-names>Shun K.</given-names></name><name><surname>Fujii</surname><given-names>Seiko</given-names></name><name><surname>Kokami</surname><given-names>Yasushi</given-names></name><name><surname>Fuse</surname><given-names>Kengo</given-names></name><name><surname>Sato</surname><given-names>Hiroyuki</given-names></name><name><surname>Tagane</surname><given-names>Shuichiro</given-names></name><name><surname>Suyama</surname><given-names>Yoshihisa</given-names></name></person-group><article-title>﻿Molecular phylogeny and taxonomy of <italic><tp:taxon-name><tp:taxon-name-part taxon-name-part-type="genus" reg="Hosta">Hosta</tp:taxon-name-part></tp:taxon-name></italic> (<tp:taxon-name><tp:taxon-name-part taxon-name-part-type="family">Asparagaceae</tp:taxon-name-part></tp:taxon-name>) on Shikoku Island, Japan, including five new species, one new subspecies, and two new status assignments</article-title><source>PhytoKeys</source><day>17</day><month>11</month><year>2023</year><volume>235</volume><fpage>137</fpage><lpage>187</lpage><pub-id pub-id-type="doi">10.3897/phytokeys.235.99140</pub-id></mixed-citation></tp:treatment-meta><tp:nomenclature><label>﻿7.</label><tp:taxon-name>
              <object-id xmlns:xlink="http://www.w3.org/1999/xlink" content-type="arpha" xlink:type="simple">A587CF9A-1079-5BD6-9A12-48318951032E</object-id>
              <tp:taxon-name-part taxon-name-part-type="genus" reg="Hosta">Hosta</tp:taxon-name-part>
              <tp:taxon-name-part taxon-name-part-type="species" reg="longipedicellata">longipedicellata</tp:taxon-name-part>
              <object-id xmlns:xlink="http://www.w3.org/1999/xlink" content-type="ipni" xlink:type="simple">urn:lsid:ipni.org:names:77331162-1</object-id>
            </tp:taxon-name><tp:taxon-authority>Se.Fujii &amp; Yahara</tp:taxon-authority><tp:taxon-status xmlns:xlink="http://www.w3.org/1999/xlink" xlink:type="simple">sp. nov.</tp:taxon-status><xref ref-type="fig" rid="F17">Figs 17</xref><xref ref-type="fig" rid="F18">, 18</xref></tp:nomenclature><tp:treatment-sec sec-type="diagnosis" id="SECID0E3PFK"><title>Diagnosis.</title><p><italic><tp:taxon-name><tp:taxon-name-part taxon-name-part-type="genus" reg="Hosta">Hosta</tp:taxon-name-part><tp:taxon-name-part taxon-name-part-type="species" reg="longipedicellata">longipedicellata</tp:taxon-name-part></tp:taxon-name></italic> is similar to <italic><tp:taxon-name><tp:taxon-name-part taxon-name-part-type="genus" reg="Hosta">H.</tp:taxon-name-part><tp:taxon-name-part taxon-name-part-type="species" reg="scabrinervia">scabrinervia</tp:taxon-name-part></tp:taxon-name></italic>, but distinguished by its flower bracts 2–2.2 cm long, withering during flowering (compared to (2–)2.2–4.6 cm long, fresh during flowering), smaller and narrower leaf blades (compared to up to 25 ×15 cm), and the occurrence at elevations at 1700–1750 m (in contrast to at 90–550 m).</p><fig id="F17" position="float" orientation="portrait"><object-id xmlns:xlink="http://www.w3.org/1999/xlink" content-type="doi" xlink:type="simple">10.3897/phytokeys.235.99140.figure17</object-id><object-id xmlns:xlink="http://www.w3.org/1999/xlink" content-type="arpha" xlink:type="simple">C83A2218-15DC-5B4F-B7BF-981F49447BEE</object-id><label>Figure 17.</label><caption><p>The type specimen of <italic><tp:taxon-name><tp:taxon-name-part taxon-name-part-type="genus" reg="Hosta">H.</tp:taxon-name-part><tp:taxon-name-part taxon-name-part-type="species" reg="longipedicellata">longipedicellata</tp:taxon-name-part></tp:taxon-name>: S. Kobayashi &amp; Y. Kurahashi FOK-077809</italic> (holotype MBK).</p></caption><graphic xmlns:xlink="http://www.w3.org/1999/xlink" xlink:href="phytokeys-235-137_article-99140__-g017.jpg" position="float" orientation="portrait" xlink:type="simple" id="oo_938518.jpg"><uri content-type="original_file" xlink:type="simple">https://binary.pensoft.net/fig/938518</uri></graphic></fig><fig id="F18" position="float" orientation="portrait"><object-id xmlns:xlink="http://www.w3.org/1999/xlink" content-type="doi" xlink:type="simple">10.3897/phytokeys.235.99140.figure18</object-id><object-id xmlns:xlink="http://www.w3.org/1999/xlink" content-type="arpha" xlink:type="simple">3A2695A4-6339-5167-9EF6-BAA1C8CFF1B1</object-id><label>Figure 18.</label><caption><p>Plants of <italic><tp:taxon-name><tp:taxon-name-part taxon-name-part-type="genus" reg="Hosta">H.</tp:taxon-name-part><tp:taxon-name-part taxon-name-part-type="species" reg="longipedicellata">longipedicellata</tp:taxon-name-part></tp:taxon-name></italic> cultivated at the Makino Botanical Garden (photos taken on 3 Jun. 2022 by Se. Fujii). Scale bars: 10 cm (<bold>A</bold>); 1 cm (<bold>B</bold>).</p></caption><graphic xmlns:xlink="http://www.w3.org/1999/xlink" xlink:href="phytokeys-235-137_article-99140__-g018.jpg" position="float" orientation="portrait" xlink:type="simple" id="oo_938519.jpg"><uri content-type="original_file" xlink:type="simple">https://binary.pensoft.net/fig/938519</uri></graphic></fig></tp:treatment-sec><tp:treatment-sec sec-type="material" id="SECID0ENSFK"><title>Type.</title><p><bold>Japan. Kochi Pref.</bold>: Tosa-gun, Hongawa-mura, Mt. Tsutsujo, 1750 m elev., 1 Aug. 2006, <italic>S. Kobayashi &amp; Y. Kurahashi FOK-077809</italic> with flowers (holotype MBK0164413!).</p></tp:treatment-sec><tp:treatment-sec sec-type="description" id="SECID0EXSFK"><title>Description.</title><p>Herbs perennial. Leaves basal, spiral, long petiolate, 3 per ramet; blades ovate or oblong-ovate, 13.4–30.2 cm long, 5.4–11.8 cm, 2.2–3 time longer than wide, thinly papery, glabrous on both surfaces, base rounded to subcordate, apex acute to short acuminate, margin entire, veins in 7–10 pairs, papillose on the lower surface; petioles 15–34.3 cm long, narrowly winged, wing 0.1–0.2 cm wide, glabrous. Scape 26.5–32.5 cm long, terete. Raceme 7.6–9 cm long, 7–15-flowered; flower bracts withering in anthesis, erect, purplish light green in the upper part, light green in the lower part, oblong-lanceolate, boat-shaped, 2–2.5 cm long, 0.3–0.4 cm wide, membranous, glabrous, apex acute. Flowers not fragrant; pedicels 2.5–3.3 cm long, glabrous; perianth 4.4–6.4 cm long, funnel-form, glabrous, 6-lobed, whitish purple outside in flower buds, almost white outside and inside when flowering, midveins purplish adaxially; tube dilated from apical 2/3, lobes triangular, 1.0–1.5 cm long, 0.6–0.9 cm wide, apex obtuse. Stamens 6, slightly shorter than perianth, not exerted; filaments 4.6–4.8 cm long, upwardly curved at the distal part, white, free, glabrous, anthers purple when fresh, dark blue-grey when dried, 3 mm long. Ovary ellipsoid, 0.6–0.7 cm long, style 5.1–5.6 cm long, upwardly curved at the distal part, 1.1 cm exerted from perianths, glabrous, stigma capitate. Capsules or seeds not observed.</p></tp:treatment-sec><tp:treatment-sec sec-type="phenology" id="SECID0E3SFK"><title>Phenology.</title><p>Flowering from late July to early August.</p></tp:treatment-sec><tp:treatment-sec sec-type="distribution" id="SECID0EBTFK"><title>Distribution and habitat.</title><p>Japan (Kochi Prefecture). This species grows on rock cliffs at Mt. Tsutsujo, Mt. Tebako, Yasui Valley, and its vicinity in Kochi Prefecture on Shikoku Island.</p></tp:treatment-sec><tp:treatment-sec sec-type="etymology" id="SECID0EGTFK"><title>Etymology.</title><p>The specific epithet is derived from the long pedicel.</p></tp:treatment-sec><tp:treatment-sec sec-type="conservation status" id="SECID0ELTFK"><title>Conservation status.</title><p>Using criterion D1 for IUCN Red List categories (<xref ref-type="bibr" rid="B13">IUCN 2012</xref>, <xref ref-type="bibr" rid="B14">IUCN 2022</xref>), we recommend that this species be classified as <abbrev xmlns:xlink="http://www.w3.org/1999/xlink" xlink:title="Vulnerable" id="ABBRID0EZTFK" xlink:type="simple">VU</abbrev> (Vulnerable) because its population is estimated to be between 250 and 1000.</p></tp:treatment-sec><tp:treatment-sec sec-type="Japanese name" id="SECID0E4TFK"><title>Japanese name.</title><p>Kamuro-giboshi (new).</p></tp:treatment-sec><tp:treatment-sec sec-type="material" id="SECID0ECUFK"><title>Additional specimens examined.</title><p><bold>Japan. Kochi Pref.</bold>: Tosa-gun. Hongawa-mura, Mt. Tsutsujo, 28 Jun. 2022, <italic>K. Fuse et al. JPN12637–12639</italic>, <italic>12647</italic>, <italic>12654</italic> sterile (FU!); Agawa-gun, Niyodogawa-cho, 612 m elev., 3 May 2022, <italic>Se. Fujii JPN12425</italic>, <italic>12426</italic> sterile (FU!); Agawa-gun, Niyodogawa-cho, Yasui Valley, 470 m elev., 30 Jun. 2022, <italic>K. Fuse et al. JPN12674</italic>, <italic>12676</italic>, <italic>12680</italic> sterile, <italic>JPN12675</italic> with flower buds (FU!); Agawa-gun, Niyodogawa-cho, Miyagahira, 612 m elev., Jul. 22, 2023, <italic>Se. Fujii FJW48-1, 2, 3</italic> with flowers (MBK!); cultivated at Makino Botanical Garden, derived from Mt. Tsutsujo, 1750 m elev., <italic>T. Yahara et al. JPN3927</italic> sterile (FU!); cultivated at Makino Botanical Garden, derived from Mt. Tebako, 1700 m elev., <italic>T. Yahara et al. JPN3936</italic> sterile (FU!).</p></tp:treatment-sec><tp:treatment-sec sec-type="notes" id="SECID0ECVFK"><title>Note.</title><p>The plant shown in Fig. <xref ref-type="fig" rid="F18">18</xref> is a clone of JPN3927 that grew larger than the wild state after fertilization and was not used for the above description.</p></tp:treatment-sec><ref-list><ref id="B13"><mixed-citation xmlns:xlink="http://www.w3.org/1999/xlink" xlink:type="simple">IUCN (<year>2012</year>) IUCN Red List Categories and Criteria, Version 3.1, 2<sup>nd</sup> edn. IUCN Species Survival Commission. IUCN, Gland and Cambridge. <ext-link xlink:href="https://portals.iucn.org/library/node/10315" ext-link-type="uri" xlink:type="simple">https://portals.iucn.org/library/node/10315</ext-link></mixed-citation></ref><ref id="B14"><mixed-citation xmlns:xlink="http://www.w3.org/1999/xlink" xlink:type="simple">IUCN (<year>2022</year>) Guidelines for using the IUCN Red List Categories and Criteria, Version 15.1. IUCN, Gland and Cambridge. <ext-link xlink:href="https://nc.iucnredlist.org/redlist/content/attachment_files/RedListGuidelines.pdf" ext-link-type="uri" xlink:type="simple">https://nc.iucnredlist.org/redlist/content/attachment_files/RedListGuidelines.pdf</ext-link></mixed-citation></ref></ref-list></tp:taxon-treatment>
