# Supplementary material for: ﻿Molecular phylogeny and taxonomy of Hosta (Asparagaceae) on Shikoku Island, Japan, including five new species, one new subspecies, and two new status assignments
Source: PhytoKeys. 2023 Nov 17;235:137–87. doi: 10.3897/phytokeys.235.99140 (PMC10680290; doi:10.3897/phytokeys.235.99140)
Supplement: XML Treatment for Hosta samukazemontana [file phytokeys.235.99140-treatment11.xml]

<!DOCTYPE tp:taxon-treatment
  PUBLIC "-//TaxonX//DTD Taxonomic Treatment Publishing DTD v0 20100105//EN" "tax-treatment-NSO.dtd">
<tp:taxon-treatment xmlns:tp="http://www.plazi.org/taxpub"><tp:treatment-meta><kwd-group><label>Taxon classification</label><kwd>
                <named-content content-type="kingdom">Plantae</named-content>
              </kwd><kwd>
                <named-content content-type="order">Asparagales</named-content>
              </kwd><kwd>
                <named-content content-type="family">Asparagaceae</named-content>
              </kwd></kwd-group><mixed-citation publication-type="journal"><person-group><name><surname>Yahara</surname><given-names>Tetsukazu</given-names></name><name><surname>Hirota</surname><given-names>Shun K.</given-names></name><name><surname>Fujii</surname><given-names>Seiko</given-names></name><name><surname>Kokami</surname><given-names>Yasushi</given-names></name><name><surname>Fuse</surname><given-names>Kengo</given-names></name><name><surname>Sato</surname><given-names>Hiroyuki</given-names></name><name><surname>Tagane</surname><given-names>Shuichiro</given-names></name><name><surname>Suyama</surname><given-names>Yoshihisa</given-names></name></person-group><article-title>﻿Molecular phylogeny and taxonomy of <italic><tp:taxon-name><tp:taxon-name-part taxon-name-part-type="genus" reg="Hosta">Hosta</tp:taxon-name-part></tp:taxon-name></italic> (<tp:taxon-name><tp:taxon-name-part taxon-name-part-type="family">Asparagaceae</tp:taxon-name-part></tp:taxon-name>) on Shikoku Island, Japan, including five new species, one new subspecies, and two new status assignments</article-title><source>PhytoKeys</source><day>17</day><month>11</month><year>2023</year><volume>235</volume><fpage>137</fpage><lpage>187</lpage><pub-id pub-id-type="doi">10.3897/phytokeys.235.99140</pub-id></mixed-citation></tp:treatment-meta><tp:nomenclature><label>﻿8.</label><tp:taxon-name>
              <object-id xmlns:xlink="http://www.w3.org/1999/xlink" content-type="arpha" xlink:type="simple">8FF0D100-2B84-539C-9444-9363650EA8C1</object-id>
              <tp:taxon-name-part taxon-name-part-type="genus" reg="Hosta">Hosta</tp:taxon-name-part>
              <tp:taxon-name-part taxon-name-part-type="species" reg="samukazemontana">samukazemontana</tp:taxon-name-part>
              <object-id xmlns:xlink="http://www.w3.org/1999/xlink" content-type="ipni" xlink:type="simple">urn:lsid:ipni.org:names:77331111-1</object-id>
            </tp:taxon-name><tp:taxon-authority>Se.Fujii &amp; Yahara</tp:taxon-authority><tp:taxon-status xmlns:xlink="http://www.w3.org/1999/xlink" xlink:type="simple">sp. nov.</tp:taxon-status><xref ref-type="fig" rid="F19">Figs 19</xref><xref ref-type="fig" rid="F20">, 20</xref></tp:nomenclature><tp:treatment-sec sec-type="diagnosis" id="SECID0E5WFK"><title>Diagnosis.</title><p><italic><tp:taxon-name><tp:taxon-name-part taxon-name-part-type="genus" reg="Hosta">Hosta</tp:taxon-name-part><tp:taxon-name-part taxon-name-part-type="species" reg="samukazemontana">samukazemontana</tp:taxon-name-part></tp:taxon-name></italic> is distinguished from <italic><tp:taxon-name><tp:taxon-name-part taxon-name-part-type="genus" reg="Hosta">H.</tp:taxon-name-part><tp:taxon-name-part taxon-name-part-type="species" reg="polyneuronoides">polyneuronoides</tp:taxon-name-part></tp:taxon-name></italic> by anther size (3 mm vs. 3.5–4 mm), and inflorescences (deflected and curved upward at the top in contrast to erect and straight). <italic><tp:taxon-name><tp:taxon-name-part taxon-name-part-type="genus" reg="Hosta">Hosta</tp:taxon-name-part><tp:taxon-name-part taxon-name-part-type="species" reg="samukazemontana">samukazemontana</tp:taxon-name-part></tp:taxon-name></italic> is also similar to <italic><tp:taxon-name><tp:taxon-name-part taxon-name-part-type="genus" reg="Hosta">H.</tp:taxon-name-part><tp:taxon-name-part taxon-name-part-type="species" reg="tosana">tosana</tp:taxon-name-part></tp:taxon-name></italic> in having inflorescences deflected and curved upward at the top, but distinguished from <italic><tp:taxon-name><tp:taxon-name-part taxon-name-part-type="genus" reg="Hosta">H.</tp:taxon-name-part><tp:taxon-name-part taxon-name-part-type="species" reg="tosana">tosana</tp:taxon-name-part></tp:taxon-name></italic> by whitish perianths 4.5–5 cm long (in contrast to purple perianths 6.1–6.9 cm long) and whitish purple flower bracts 1.7–2.1 cm long (as opposed to whitish green peraiths 2.2–5.2 cm long).</p><fig id="F19" position="float" orientation="portrait"><object-id xmlns:xlink="http://www.w3.org/1999/xlink" content-type="doi" xlink:type="simple">10.3897/phytokeys.235.99140.figure19</object-id><object-id xmlns:xlink="http://www.w3.org/1999/xlink" content-type="arpha" xlink:type="simple">ABBD1E00-6386-5FEB-9B9A-F2FE73B62878</object-id><label>Figure 19.</label><caption><p>The type specimen of <italic><tp:taxon-name><tp:taxon-name-part taxon-name-part-type="genus" reg="Hosta">H.</tp:taxon-name-part><tp:taxon-name-part taxon-name-part-type="species" reg="samukazemontana">samukazemontana</tp:taxon-name-part></tp:taxon-name>: Y. Kokami M83-255</italic> (holotype MBK).</p></caption><graphic xmlns:xlink="http://www.w3.org/1999/xlink" xlink:href="phytokeys-235-137_article-99140__-g019.jpg" position="float" orientation="portrait" xlink:type="simple" id="oo_938520.jpg"><uri content-type="original_file" xlink:type="simple">https://binary.pensoft.net/fig/938520</uri></graphic></fig><fig id="F20" position="float" orientation="portrait"><object-id xmlns:xlink="http://www.w3.org/1999/xlink" content-type="doi" xlink:type="simple">10.3897/phytokeys.235.99140.figure20</object-id><object-id xmlns:xlink="http://www.w3.org/1999/xlink" content-type="arpha" xlink:type="simple">ACDF23F8-F263-570D-81D7-1ADFB3F808EC</object-id><label>Figure 20.</label><caption><p>Plants of <italic><tp:taxon-name><tp:taxon-name-part taxon-name-part-type="genus" reg="Hosta">H.</tp:taxon-name-part><tp:taxon-name-part taxon-name-part-type="species" reg="samukazemontana">samukazemontana</tp:taxon-name-part></tp:taxon-name></italic><bold>A</bold> JPN1381 <bold>B</bold> JPN6325 <bold>C</bold> photo taken on 17 Jul. 2013 by Y. Kokami; not collected. Scale bars: 10 cm (<bold>A, B</bold>); 2 cm (<bold>C</bold>).</p></caption><graphic xmlns:xlink="http://www.w3.org/1999/xlink" xlink:href="phytokeys-235-137_article-99140__-g020.jpg" position="float" orientation="portrait" xlink:type="simple" id="oo_938521.jpg"><uri content-type="original_file" xlink:type="simple">https://binary.pensoft.net/fig/938521</uri></graphic></fig></tp:treatment-sec><tp:treatment-sec sec-type="material" id="SECID0EW1FK"><title>Type.</title><p><bold>Japan. Kochi Pref.</bold>: Tosa County, Hongawa Village, Mt. Kanpu, 25 Jul. 1983, <italic>Y. Kokami M83-255</italic> with flowers (holotype MBK0175579!).</p></tp:treatment-sec><tp:treatment-sec sec-type="description" id="SECID0EA2FK"><title>Description.</title><p>Herbs perennial. Leaves basal, spiral, long petiolate, 2–6 per ramet; blades oblong-ovate, elliptic-ovate, ovate, 7–22 cm long, 3.6–10.7 cm wide, 1.8–2.9 time longer than wide, thinly papery, glabrous on both surfaces, base cuneate, rounded, cordate, decurrent, slightly folded, apex acuminate, margin entire, veins in 6–12 pairs, smooth on the lower surface; petioles 3.2–14.5 cm long, narrowly winged, wings 0.1–0.2 cm wide, glabrous. Scape 20–43 cm long, terete, deflected and curved upward at the top. Raceme 7–9 cm long, 5–18-flowered; flower bracts vivid (not withering) in anthesis, erect, whitish purple, oblong-lanceolate, boat-shaped, 1.7–2.1 long, 0.3–0.5 cm wide, membranous, glabrous, apex acuminate. Flowers 5–6 cm long; pedicels 1–1.8 cm long, glabrous. Perianths 4.5–5 cm long, purple-white outside, almost white inside, funnel-form, glabrous, 6-lobed, tube abruptly dilated from apical 2/3, lobes narrowly triangular, 1–1.3 cm long, 0.7–0.8 cm wide, apex acute, three veins distinct inside. Stamens 6; filaments 4.8 cm long, white, free, glabrous, almost as long as perianth, upwardly curved at the distal part, anthers purple when fresh, dark blue-grey when dried, 3 mm long. Ovary ellipsoid, 1 cm long, style 5 cm long, upwardly curved at the distal part, 0.5 cm exerted from perianth, glabrous, stigma capitate. Capsules green, cylindrical, 2.3–2.4 cm long, 0.4 cm wide, 3-angled. Seeds 2.2 mm long, with wings ca. 4 mm long, blackish brown.</p></tp:treatment-sec><tp:treatment-sec sec-type="phenology" id="SECID0EF2FK"><title>Phenology.</title><p>Flowering in July, and fruiting in August.</p></tp:treatment-sec><tp:treatment-sec sec-type="distribution" id="SECID0EK2FK"><title>Distribution and habitat.</title><p>Japan (Ehime and Kochi Prefectures) (endemic). This species grows on rock cliffs in the vicinity of Mt. Kanpu in the central part of the Kochi Prefecture on Shikoku Island.</p></tp:treatment-sec><tp:treatment-sec sec-type="etymology" id="SECID0EP2FK"><title>Etymology.</title><p>The specific epithet was derived from the old name of the type locality (Mt. Samukaze).</p></tp:treatment-sec><tp:treatment-sec sec-type="conservation status" id="SECID0EU2FK"><title>Conservation status.</title><p>Using criterion D1 for IUCN Red List categories (<xref ref-type="bibr" rid="B13">IUCN 2012</xref>, <xref ref-type="bibr" rid="B14">IUCN 2022</xref>), we recommend that this species be classified as <abbrev xmlns:xlink="http://www.w3.org/1999/xlink" xlink:title="Vulnerable" id="ABBRID0EC3FK" xlink:type="simple">VU</abbrev> (Vulnerable) because its population is estimated to be between 250 and 1000.</p></tp:treatment-sec><tp:treatment-sec sec-type="Japanese name" id="SECID0EG3FK"><title>Japanese name.</title><p>Samukaze-giboshi (new).</p></tp:treatment-sec><tp:treatment-sec sec-type="material" id="SECID0EL3FK"><title>Additional specimens examined.</title><p><bold>Japan. Kochi Pref.</bold>: Agawa-gun, Ino-cho, along Kamegamori Forest Road, 1660 m elev., 22 Jun. 2021, <italic>T. Yahara et al. JPN6325</italic> with flower buds (FU!). <bold>Ehime Pref.</bold>: Saijyo City, W slope of Mt. Kanpu, 1050 m elev., 20 Aug. 2020, <italic>T. Yahara et al. JPN1380</italic>–<italic>1382</italic> with fruit (FU!); Saijyo City, Mt. Kanpu 1600 m, 24 Jul. 2022, <italic>Se. Fujii JPN15235</italic> with flowers (FU!); Mt. Kanpu, June 19, 1943, <italic>S. Yamawaki s.n.</italic> with flowers (TI!).</p></tp:treatment-sec><tp:treatment-sec sec-type="notes" id="SECID0E63FK"><title>Note.</title><p>This species was identified as <italic><tp:taxon-name><tp:taxon-name-part taxon-name-part-type="genus" reg="Hosta">H.</tp:taxon-name-part><tp:taxon-name-part taxon-name-part-type="species" reg="shikokiana">shikokiana</tp:taxon-name-part></tp:taxon-name></italic> by <xref ref-type="bibr" rid="B9">Fujita (1976)</xref>, but is distinguished from <italic><tp:taxon-name><tp:taxon-name-part taxon-name-part-type="genus" reg="Hosta">H.</tp:taxon-name-part><tp:taxon-name-part taxon-name-part-type="species" reg="shikokiana">shikokiana</tp:taxon-name-part></tp:taxon-name></italic> in its whitish perianth color and scapes deflected and curved at the top when flowering and fruiting (Fig. <xref ref-type="fig" rid="F20">20</xref>). The distribution record of “<tp:taxon-name><tp:taxon-name-part taxon-name-part-type="genus" reg="Hosta">H.</tp:taxon-name-part><tp:taxon-name-part taxon-name-part-type="species" reg="kikutii">kikutii</tp:taxon-name-part><tp:taxon-name-part taxon-name-part-type="infraspecific-rank">var.</tp:taxon-name-part><tp:taxon-name-part taxon-name-part-type="variety" reg="caput-avis">caput-avis</tp:taxon-name-part></tp:taxon-name>” from Mt. Kanpu in the Flora of Kochi Prefecture (Kochi Prefecture &amp; Makino Memorial Foundation of Kochi Prefecture 2009) is a misidentification of this species.</p></tp:treatment-sec><ref-list><ref id="B13"><mixed-citation xmlns:xlink="http://www.w3.org/1999/xlink" xlink:type="simple">IUCN (<year>2012</year>) IUCN Red List Categories and Criteria, Version 3.1, 2<sup>nd</sup> edn. IUCN Species Survival Commission. IUCN, Gland and Cambridge. <ext-link xlink:href="https://portals.iucn.org/library/node/10315" ext-link-type="uri" xlink:type="simple">https://portals.iucn.org/library/node/10315</ext-link></mixed-citation></ref><ref id="B14"><mixed-citation xmlns:xlink="http://www.w3.org/1999/xlink" xlink:type="simple">IUCN (<year>2022</year>) Guidelines for using the IUCN Red List Categories and Criteria, Version 15.1. IUCN, Gland and Cambridge. <ext-link xlink:href="https://nc.iucnredlist.org/redlist/content/attachment_files/RedListGuidelines.pdf" ext-link-type="uri" xlink:type="simple">https://nc.iucnredlist.org/redlist/content/attachment_files/RedListGuidelines.pdf</ext-link></mixed-citation></ref><ref id="B9"><mixed-citation xmlns:xlink="http://www.w3.org/1999/xlink" xlink:type="simple"><person-group><name name-style="western"><surname>Fujita</surname><given-names>N</given-names></name></person-group> (<year>1976</year>) <article-title>The genus <italic><tp:taxon-name><tp:taxon-name-part taxon-name-part-type="genus">Hosta</tp:taxon-name-part></tp:taxon-name></italic> in Japan.</article-title><source>Acta Phytotaxonomica et Geobotanica</source><volume>27</volume>: <fpage>66</fpage>–<lpage>96</lpage>. <ext-link xlink:href="10.18942/bunruichiri.KJ00002992172" ext-link-type="doi" xlink:type="simple">https://doi.org/10.18942/bunruichiri.KJ00002992172</ext-link></mixed-citation></ref></ref-list></tp:taxon-treatment>
