# Supplementary material for: ﻿Molecular phylogeny and taxonomy of Hosta (Asparagaceae) on Shikoku Island, Japan, including five new species, one new subspecies, and two new status assignments
Source: PhytoKeys. 2023 Nov 17;235:137–87. doi: 10.3897/phytokeys.235.99140 (PMC10680290; doi:10.3897/phytokeys.235.99140)
Supplement: XML Treatment for Hosta tosana [file phytokeys.235.99140-treatment12.xml]

<!DOCTYPE tp:taxon-treatment
  PUBLIC "-//TaxonX//DTD Taxonomic Treatment Publishing DTD v0 20100105//EN" "tax-treatment-NSO.dtd">
<tp:taxon-treatment xmlns:tp="http://www.plazi.org/taxpub"><tp:treatment-meta><kwd-group><label>Taxon classification</label><kwd>
                <named-content content-type="kingdom">Plantae</named-content>
              </kwd><kwd>
                <named-content content-type="order">Asparagales</named-content>
              </kwd><kwd>
                <named-content content-type="family">Asparagaceae</named-content>
              </kwd></kwd-group><mixed-citation publication-type="journal"><person-group><name><surname>Yahara</surname><given-names>Tetsukazu</given-names></name><name><surname>Hirota</surname><given-names>Shun K.</given-names></name><name><surname>Fujii</surname><given-names>Seiko</given-names></name><name><surname>Kokami</surname><given-names>Yasushi</given-names></name><name><surname>Fuse</surname><given-names>Kengo</given-names></name><name><surname>Sato</surname><given-names>Hiroyuki</given-names></name><name><surname>Tagane</surname><given-names>Shuichiro</given-names></name><name><surname>Suyama</surname><given-names>Yoshihisa</given-names></name></person-group><article-title>﻿Molecular phylogeny and taxonomy of <italic><tp:taxon-name><tp:taxon-name-part taxon-name-part-type="genus" reg="Hosta">Hosta</tp:taxon-name-part></tp:taxon-name></italic> (<tp:taxon-name><tp:taxon-name-part taxon-name-part-type="family">Asparagaceae</tp:taxon-name-part></tp:taxon-name>) on Shikoku Island, Japan, including five new species, one new subspecies, and two new status assignments</article-title><source>PhytoKeys</source><day>17</day><month>11</month><year>2023</year><volume>235</volume><fpage>137</fpage><lpage>187</lpage><pub-id pub-id-type="doi">10.3897/phytokeys.235.99140</pub-id></mixed-citation></tp:treatment-meta><tp:nomenclature><label>﻿9.</label><tp:taxon-name>
              <object-id xmlns:xlink="http://www.w3.org/1999/xlink" content-type="arpha" xlink:type="simple">938D172D-FD1C-5E24-9B51-66AD01316F33</object-id>
              <tp:taxon-name-part taxon-name-part-type="genus" reg="Hosta">Hosta</tp:taxon-name-part>
              <tp:taxon-name-part taxon-name-part-type="species" reg="tosana">tosana</tp:taxon-name-part>
            </tp:taxon-name><tp:taxon-authority>F. Maek., J. Fac. Sci. Univ. Tokyo, Sect. 3, Bot. 5: 376. 1940.</tp:taxon-authority><xref ref-type="fig" rid="F21">Fig. 21</xref><xref ref-type="fig" rid="F22">, 22</xref><xref ref-type="fig" rid="F23">, 23</xref><xref ref-type="fig" rid="F24">, 24</xref><tp:nomenclature-citation-list><tp:nomenclature-citation><tp:taxon-name>
                  <tp:taxon-name-part taxon-name-part-type="genus" reg="Hosta">Hosta</tp:taxon-name-part>
                  <tp:taxon-name-part taxon-name-part-type="species" reg="tosana">tosana</tp:taxon-name-part>
                </tp:taxon-name><comment>F. Maek., J. Fac. Sci. Univ. Tokyo, Sect. 3, Bot. 5: 376. 1940. Type. Japan, Shikoku: Kochi Prefecture, Mt. Kajigamine (now called Kajigamori), <italic>T. Yoshinaga s.n.</italic> (unknown; not deposited in TI).</comment></tp:nomenclature-citation><tp:nomenclature-citation><tp:taxon-name>
                  <tp:taxon-name-part taxon-name-part-type="genus" reg="Hosta">Hosta</tp:taxon-name-part>
                  <tp:taxon-name-part taxon-name-part-type="species" reg="kikutii">kikutii</tp:taxon-name-part>
                  <tp:taxon-name-part taxon-name-part-type="infraspecific-rank">var.</tp:taxon-name-part>
                  <tp:taxon-name-part taxon-name-part-type="variety" reg="tosana">tosana</tp:taxon-name-part>
                </tp:taxon-name><comment>(F. Maek.) F. Maek., Engei-daijiten 2:633. 1950; Tamura &amp; Fujita in Iwatsuki et al. Fl. Jap. IVb: 143. 2016.</comment></tp:nomenclature-citation><tp:nomenclature-citation><tp:taxon-name>
                  <tp:taxon-name-part taxon-name-part-type="genus" reg="Hosta">Hosta</tp:taxon-name-part>
                  <tp:taxon-name-part taxon-name-part-type="species" reg="tosana">tosana</tp:taxon-name-part>
                  <tp:taxon-name-part taxon-name-part-type="infraspecific-rank">var.</tp:taxon-name-part>
                  <tp:taxon-name-part taxon-name-part-type="variety" reg="caput-avis">caput-avis</tp:taxon-name-part>
                </tp:taxon-name><comment>F. Maek., J. Jap. Bot. 22: 64. 1948. Type. JAPAN. Kochi Pref., Yanase, <italic>K. Yasui 332</italic> (unknown; not deposited in TI).</comment></tp:nomenclature-citation><tp:nomenclature-citation><tp:taxon-name>
                  <tp:taxon-name-part taxon-name-part-type="genus" reg="Hosta">Hosta</tp:taxon-name-part>
                  <tp:taxon-name-part taxon-name-part-type="species" reg="caput-avis">caput-avis</tp:taxon-name-part>
                </tp:taxon-name><comment>(F. Maek.) F. Maek. in Nakai, Iconogr. Pl. Asiae Orient. 5: 495. 1952.</comment></tp:nomenclature-citation><tp:nomenclature-citation><tp:taxon-name>
                  <tp:taxon-name-part taxon-name-part-type="genus" reg="Hosta">Hosta</tp:taxon-name-part>
                  <tp:taxon-name-part taxon-name-part-type="species" reg="kikutii">kikutii</tp:taxon-name-part>
                  <tp:taxon-name-part taxon-name-part-type="infraspecific-rank">var.</tp:taxon-name-part>
                  <tp:taxon-name-part taxon-name-part-type="variety" reg="caput-avis">caput-avis</tp:taxon-name-part>
                </tp:taxon-name><comment>(F. Maek.) F. Maek., Engei-daijiten (Encycl. Hort.) 2: 633. 1950; Fujita, Acta Phytotax. Geobot. 27: 79. 1976.</comment></tp:nomenclature-citation></tp:nomenclature-citation-list></tp:nomenclature><tp:treatment-sec sec-type="phenology" id="SECID0EBDGK"><title>Phenology.</title><p>Flowering in June to July.</p></tp:treatment-sec><tp:treatment-sec sec-type="distribution" id="SECID0EGDGK"><title>Distribution and habitat.</title><p>Japan (Kochi and Tokushima Prefectures). This species grows on wet slopes, rocky cliffs, rocky riverbanks, and tree trunks in the elevations from 77 m to 1420 m.</p><fig id="F21" position="float" orientation="portrait"><object-id xmlns:xlink="http://www.w3.org/1999/xlink" content-type="doi" xlink:type="simple">10.3897/phytokeys.235.99140.figure21</object-id><object-id xmlns:xlink="http://www.w3.org/1999/xlink" content-type="arpha" xlink:type="simple">E495D69F-6406-5804-A2B8-DFC661DD5277</object-id><label>Figure 21.</label><caption><p>Plants of <italic><tp:taxon-name><tp:taxon-name-part taxon-name-part-type="genus" reg="Hosta">H.</tp:taxon-name-part><tp:taxon-name-part taxon-name-part-type="species" reg="tosana">tosana</tp:taxon-name-part></tp:taxon-name></italic> Kagami River lineage <bold>A</bold> photo taken on 7 Jul. 2021 by Se. Fujii, not collected <bold>B</bold> JPN1307. Scale bars: 5 cm (<bold>A, B</bold>).</p></caption><graphic xmlns:xlink="http://www.w3.org/1999/xlink" xlink:href="phytokeys-235-137_article-99140__-g021.jpg" position="float" orientation="portrait" xlink:type="simple" id="oo_938522.jpg"><uri content-type="original_file" xlink:type="simple">https://binary.pensoft.net/fig/938522</uri></graphic></fig></tp:treatment-sec><tp:treatment-sec sec-type="conservation status" id="SECID0EJEGK"><title>Conservation status.</title><p>Using criterion D1 for IUCN Red List categories (<xref ref-type="bibr" rid="B13">IUCN 2012</xref>, <xref ref-type="bibr" rid="B14">IUCN 2022</xref>), we recommend that this species be classified as <abbrev xmlns:xlink="http://www.w3.org/1999/xlink" xlink:title="Near threatened" id="ABBRID0EXEGK" xlink:type="simple">NT</abbrev> (Near threatened) because its population is estimated to exceed 1000 but may be declining under the influence of deer browsing, river bank construction, and collection for horticulture.</p><fig id="F22" position="float" orientation="portrait"><object-id xmlns:xlink="http://www.w3.org/1999/xlink" content-type="doi" xlink:type="simple">10.3897/phytokeys.235.99140.figure22</object-id><object-id xmlns:xlink="http://www.w3.org/1999/xlink" content-type="arpha" xlink:type="simple">5C5DAED7-C338-5E6A-8B18-8846EED985A2</object-id><label>Figure 22.</label><caption><p>A flowering plant of <italic><tp:taxon-name><tp:taxon-name-part taxon-name-part-type="genus" reg="Hosta">H.</tp:taxon-name-part><tp:taxon-name-part taxon-name-part-type="species" reg="tosana">tosana</tp:taxon-name-part></tp:taxon-name></italic> (a form corresponding to var. <tp:taxon-name><tp:taxon-name-part taxon-name-part-type="genus" reg="Hosta"/><tp:taxon-name-part taxon-name-part-type="species" reg="tosana"/><tp:taxon-name-part taxon-name-part-type="variety" reg="tosana">tosana</tp:taxon-name-part></tp:taxon-name>, JPN6616). Scale bars: 5 cm (<bold>A</bold>); 1 cm (<bold>B</bold>).</p></caption><graphic xmlns:xlink="http://www.w3.org/1999/xlink" xlink:href="phytokeys-235-137_article-99140__-g022.jpg" position="float" orientation="portrait" xlink:type="simple" id="oo_938523.jpg"><uri content-type="original_file" xlink:type="simple">https://binary.pensoft.net/fig/938523</uri></graphic></fig></tp:treatment-sec><tp:treatment-sec sec-type="Japanese name" id="SECID0EDGGK"><title>Japanese name.</title><p>Tosa-no-giboshi (<xref ref-type="bibr" rid="B20">Maekawa 1940</xref>), Unazuki-giboshi (<xref ref-type="bibr" rid="B21">Maekawa 1948</xref>).</p></tp:treatment-sec><tp:treatment-sec sec-type="material" id="SECID0ERGGK"><title>Specimens examined.</title><p><bold>Morphs corresponding to “var. <tp:taxon-name><tp:taxon-name-part taxon-name-part-type="genus" reg="Hosta"/><tp:taxon-name-part taxon-name-part-type="species" reg="tosana"/><tp:taxon-name-part taxon-name-part-type="variety" reg="tosana">tosana</tp:taxon-name-part></tp:taxon-name></bold> ”:</p><p><bold>Kochi Pref.</bold>: Locality not specified, cultivated in Tokyo, 1 Aug. 1943, <italic>Maekawa 7043</italic> with flowers (TI; the cultivated plant may have been collected by T. Yoshinaga from the type locality, as this is the only specimen of this taxon deposited in TI, where Maekawa studied <italic><tp:taxon-name><tp:taxon-name-part taxon-name-part-type="genus" reg="Hosta">Hosta</tp:taxon-name-part></tp:taxon-name></italic>); Nagaoka-gun, Otoyo-cho, Mt. Kajigamori, 30 Apr. 2022, <italic>Se. Fujii JPN12424</italic> sterile (FU!); Kami City, Monobe Town, O-dochi, 500 m elev., 25 Jun. 2021, <italic>T. Yahara et al. JPN6619–6620</italic> with flowers (FU!); ditto, Go-o-do, 553 m elev., cultivated at Makino Botanical Garden, 8 Apr. 2021, <italic>T. Yahara &amp; Se. Fujii JPN3931–3933</italic> sterile (FU!); ditto, 600 m elev., 25 Jun. 2021, <italic>T. Yahara et al. JPN6614 &amp; 6616</italic> with flowers, <italic>JPN6611–6613</italic>, <italic>6615</italic> sterile (FU!); Miyanose, 400 m elev., <italic>T. Yahara et al. JPN6603</italic> sterile (FU!); Befu, 550 m elev., cultivated at Makino Botanical Garden, 8 Apr. 2021, <italic>T. Yahara &amp; Se. Fujii JPN3934</italic> sterile (FU!); Befu Valley, 700 m elev., 25 Jun. 2021, <italic>T. Yahara et al. JPN6553–6555</italic> with flowers (FU!); Aki City, 77 m elev., cultivated at Makino Botanical Garden, 8 Apr. 2021, <italic>T. Yahara &amp; Se. Fujii JPN3935</italic> sterile (FU!); Aki-gun, Kitagawa-mura, Shima, along the Nahari River, 28 May 2022, <italic>K. Fuse et al. JPN12653</italic> sterile (FU!). <bold>Tokushima Pref.</bold>: Mt. Tsurugi, 14 Aug. 1931, <italic>Z. Tashiro s.n.</italic> with flowers (KYO!); ditto, below Minokoshi, 1400 m elev., 14 Aug. 1954, <italic>G. Murata 7977</italic> with flowers (KYO!); ditto, 1420 m elev., 23 Jun. 2022, <italic>T. Yahara et al. JPN12821–12823</italic> sterile (FU!); Higashiiyayama-mura, Inter Sugeoi et Minokoshi, 800 m elev., 12 Aug. 1954, <italic>G. Murata 7814 &amp; 7816</italic> with flowers and young fruits (KYO!); Naka County, Wajiki Town, 14 Jul. 1965, <italic>S. Takafuji 216</italic> with flowers (KYO!); ditto, Kizawa Village, 24 Jul. 1980, <italic>S. Takafuji 1442</italic> with flowers (KYO!); ditto, Riu-toge in Miyahama-mura, 2 Jul. 1952, <italic>G. Murata 5752</italic> with flowers (KYO!); ditto, Kizu Village, 24 Jul. 1974, <italic>S. Takafuji 950</italic> with flowers (KYO!).</p><fig id="F23" position="float" orientation="portrait"><object-id xmlns:xlink="http://www.w3.org/1999/xlink" content-type="doi" xlink:type="simple">10.3897/phytokeys.235.99140.figure23</object-id><object-id xmlns:xlink="http://www.w3.org/1999/xlink" content-type="arpha" xlink:type="simple">2327B473-DC65-553A-85E7-AB962CFD457D</object-id><label>Figure 23.</label><caption><p>Plants of <italic><tp:taxon-name><tp:taxon-name-part taxon-name-part-type="genus" reg="Hosta">H.</tp:taxon-name-part><tp:taxon-name-part taxon-name-part-type="species" reg="tosana">tosana</tp:taxon-name-part></tp:taxon-name></italic><bold>A</bold> a form corresponding to var. <tp:taxon-name><tp:taxon-name-part taxon-name-part-type="genus" reg="Hosta"/><tp:taxon-name-part taxon-name-part-type="species" reg="tosana"/><tp:taxon-name-part taxon-name-part-type="variety" reg="caput-avis">caput-avis</tp:taxon-name-part></tp:taxon-name> (JPN6524) <bold>B</bold> a form corresponding to var. <tp:taxon-name><tp:taxon-name-part taxon-name-part-type="genus" reg="Hosta"/><tp:taxon-name-part taxon-name-part-type="species" reg="tosana"/><tp:taxon-name-part taxon-name-part-type="variety" reg="tosana">tosana</tp:taxon-name-part></tp:taxon-name> (JPN6555). Scale bars: 5 cm (<bold>A, B</bold>).</p></caption><graphic xmlns:xlink="http://www.w3.org/1999/xlink" xlink:href="phytokeys-235-137_article-99140__-g023.jpg" position="float" orientation="portrait" xlink:type="simple" id="oo_938524.jpg"><uri content-type="original_file" xlink:type="simple">https://binary.pensoft.net/fig/938524</uri></graphic></fig><p><bold>Morphs corresponding to “var. <tp:taxon-name><tp:taxon-name-part taxon-name-part-type="genus" reg="Hosta"/><tp:taxon-name-part taxon-name-part-type="species" reg="tosana"/><tp:taxon-name-part taxon-name-part-type="variety" reg="caput-avis">caput-avis</tp:taxon-name-part></tp:taxon-name></bold> ”:</p><p><bold>Kochi Pref.</bold>: Aki-gun, Yanase, 25 Jun. 2020, K. <italic>Fuse et al. 12536–12539</italic> sterile (FU!); Kami City, Monobe Town, Befu Valley, 25 Jun. 2021, <italic>T. Yahara et al. JPN6524–6526</italic> with flower buds, <italic>6571</italic> with flowers, <italic>6572</italic> with flower buds (FU!); Mt. Ishidate, 25 Jun. 2021, <italic>T. Yahara et al. JPN6585–6587</italic>, <italic>6593–6596</italic> with flower buds (FU!); on the river bank of Yanase, 1000 m elev., 20 Jul. 1958, <italic>S. Hatusima 22009A</italic> with wilted flowers (KAG056576!); transplanted from Yanase, 29 Jun. 1960, <italic>S. Hatusima s.n.</italic> with flowers (KAG056577!); ditto, 10 Jun. 1967, <italic>Hatusima s.n.</italic> with flowers (KAG056578!).</p><fig id="F24" position="float" orientation="portrait"><object-id xmlns:xlink="http://www.w3.org/1999/xlink" content-type="doi" xlink:type="simple">10.3897/phytokeys.235.99140.figure24</object-id><object-id xmlns:xlink="http://www.w3.org/1999/xlink" content-type="arpha" xlink:type="simple">13782DF2-0A8E-57C8-BE29-0A9214A809DF</object-id><label>Figure 24.</label><caption><p>Plants of <italic><tp:taxon-name><tp:taxon-name-part taxon-name-part-type="genus" reg="Hosta">H.</tp:taxon-name-part><tp:taxon-name-part taxon-name-part-type="species" reg="tosana">tosana</tp:taxon-name-part></tp:taxon-name></italic> (a form corresponding to var. <tp:taxon-name><tp:taxon-name-part taxon-name-part-type="genus" reg="Hosta"/><tp:taxon-name-part taxon-name-part-type="species" reg="tosana"/><tp:taxon-name-part taxon-name-part-type="variety" reg="caput-avis">caput-avis</tp:taxon-name-part></tp:taxon-name>) <bold>A</bold> JPN6571 <bold>B</bold> JPN6572. Scale bars: 10 cm (<bold>A</bold>); 1 cm (<bold>B</bold>).</p></caption><graphic xmlns:xlink="http://www.w3.org/1999/xlink" xlink:href="phytokeys-235-137_article-99140__-g024.jpg" position="float" orientation="portrait" xlink:type="simple" id="oo_938525.jpg"><uri content-type="original_file" xlink:type="simple">https://binary.pensoft.net/fig/938525</uri></graphic></fig><p><bold>The Kagami River lineage</bold>:</p><p><bold>Kochi Pref.</bold>: Kochi City, Tosayama, Hirose, 85 m elev., 3 Oct. 2008, <italic>Hamaguchi &amp; N. Shintani PRC-00118</italic> with fruits (MBK0208327!); ditto, 14 Jul. 2001, <italic>K. Hosokawa et al. FOK-001722</italic> with flowers (MBK0104375!); Kuwao, 130 m elev., 14 Jul. 2013, <italic>A. Sakamoto FOS-004959</italic> with flowers (MBK0247214!, MBK0247215!); from Kuwao to Tsuami, 27 Jul. 1968, <italic>N. Naruhashi &amp; M.Wakabayashi 223</italic> with flowers (KYO!); Namekawa, 30 m elev., 19 Aug. 2020, <italic>T. Yahara et al. JPN1265</italic> with fruit, <italic>JPN1266</italic> sterile, <italic>JPN1267</italic> sterile, <italic>JPN1269</italic> with fruit (FU!); Kajitani, 160 m elev., 29 July 2013, <italic>A. Sakamoto FOS-005031</italic> with young fruits (MBK0247386!) and <italic>FOS-005032</italic> with young fruits (MBK0247387!); Miyanokubo, 160 m elev., 14 Jul. 2013, <italic>A. Sakamoto FOS-004958</italic> with flowers (MBK0247213!); ditto, 170 m elev., 14 Jul. 2013, <italic>A. Sakamoto FOS-004957</italic> with fruits (MBK0247212!); Oh-ana Valley, 110 m elev., 19 Aug. 2020, <italic>T. Yahara et al. JPN1298</italic> sterile, <italic>JPN1299</italic> sterile, <italic>JPN1307</italic> with flowers (FU!); Kagami-mura, Kawaguchi, along the Kagami River, 9 Jul. 1958, <italic>T. Yamanaka 25548</italic> with flowers (KYO!).</p></tp:treatment-sec><tp:treatment-sec sec-type="notes" id="SECID0EKOGK"><title>Note.</title><p>The Kagami River lineage is sister to a clade comprising all other samples (Fig. <xref ref-type="fig" rid="F5">5</xref>). It is morphologically distinguished from other samples by having leaves with fewer lateral veins (5–11 compared to 10–13) that run at wider intervals (1 cm vs 0.7 cm), and it is distinct in its occurrence at elevations below 300 m (compared to elevations ranging from 77 m to 1420 m, usually above 300 m). It is likely that this lineage could be classified as a subspecies of <italic><tp:taxon-name><tp:taxon-name-part taxon-name-part-type="genus" reg="Hosta">H.</tp:taxon-name-part><tp:taxon-name-part taxon-name-part-type="species" reg="tosana">tosana</tp:taxon-name-part></tp:taxon-name></italic> or a separate species. However, further studies are necessary to arrive at definitive conclusions regarding this lineage because <italic><tp:taxon-name><tp:taxon-name-part taxon-name-part-type="genus" reg="Hosta">H.</tp:taxon-name-part><tp:taxon-name-part taxon-name-part-type="species" reg="tosana">tosana</tp:taxon-name-part></tp:taxon-name></italic> is a polymorphic species widely distributed in the eastern part of Shikoku. Nonetheless, our collections did not cover the entire range of this species.</p><p>According to the MIG-seq tree, two genetically distinct lineages are distributed along the Monobe River in Kami City (Figs <xref ref-type="fig" rid="F5">5</xref>, <xref ref-type="fig" rid="F6">6</xref>). The lineages were identified as <tp:taxon-name><tp:taxon-name-part taxon-name-part-type="genus" reg="Hosta">H.</tp:taxon-name-part><tp:taxon-name-part taxon-name-part-type="species" reg="tosana">tosana</tp:taxon-name-part><tp:taxon-name-part taxon-name-part-type="infraspecific-rank">var.</tp:taxon-name-part><tp:taxon-name-part taxon-name-part-type="variety" reg="tosana">tosana</tp:taxon-name-part></tp:taxon-name> and <tp:taxon-name><tp:taxon-name-part taxon-name-part-type="genus" reg="Hosta">H.</tp:taxon-name-part><tp:taxon-name-part taxon-name-part-type="species" reg="tosana">tosana</tp:taxon-name-part><tp:taxon-name-part taxon-name-part-type="infraspecific-rank">var.</tp:taxon-name-part><tp:taxon-name-part taxon-name-part-type="variety" reg="caput-avis">caput-avis</tp:taxon-name-part></tp:taxon-name>. However, population genetic evidence shows that the two varieties hybridize in the sympatric population along the Befu Valley. The available evidence indicates that var. <tp:taxon-name><tp:taxon-name-part taxon-name-part-type="genus" reg="Hosta"/><tp:taxon-name-part taxon-name-part-type="species" reg="tosana"/><tp:taxon-name-part taxon-name-part-type="variety" reg="caput-avis">caput-avis</tp:taxon-name-part></tp:taxon-name> is difficult to distinguish from var. <tp:taxon-name><tp:taxon-name-part taxon-name-part-type="genus" reg="Hosta"/><tp:taxon-name-part taxon-name-part-type="species" reg="tosana"/><tp:taxon-name-part taxon-name-part-type="variety" reg="tosana">tosana</tp:taxon-name-part></tp:taxon-name> in Kami City.</p><p>While the two varieties appeared to lack distinction in Kami City, the population of Yanase, which serves as the type locality for <tp:taxon-name><tp:taxon-name-part taxon-name-part-type="genus" reg="Hosta">H.</tp:taxon-name-part><tp:taxon-name-part taxon-name-part-type="species" reg="tosana">tosana</tp:taxon-name-part><tp:taxon-name-part taxon-name-part-type="infraspecific-rank">var.</tp:taxon-name-part><tp:taxon-name-part taxon-name-part-type="variety" reg="caput-avis">caput-avis</tp:taxon-name-part></tp:taxon-name>, exhibited clear differentiation from the populations in Kami City. However, just like in the case of the Kagami River lineage, further studies using a larger sample size are necessary to definitively conclude about the Yanase lineage.</p><p>A lineage distributed in SE Kinki, Honshu (<italic><tp:taxon-name><tp:taxon-name-part taxon-name-part-type="genus" reg="Hosta">H.</tp:taxon-name-part></tp:taxon-name></italic> sp. 4 in Fig. <xref ref-type="fig" rid="F1">1</xref>) was identified as <tp:taxon-name><tp:taxon-name-part taxon-name-part-type="genus" reg="Hosta">H.</tp:taxon-name-part><tp:taxon-name-part taxon-name-part-type="species" reg="kikutii">kikutii</tp:taxon-name-part><tp:taxon-name-part taxon-name-part-type="infraspecific-rank">var.</tp:taxon-name-part><tp:taxon-name-part taxon-name-part-type="variety" reg="caput-avis">caput-avis</tp:taxon-name-part></tp:taxon-name> by <xref ref-type="bibr" rid="B9">Fujita (1976)</xref> and <xref ref-type="bibr" rid="B10">Fujita and Tamura (2008)</xref>, and later treated as <tp:taxon-name><tp:taxon-name-part taxon-name-part-type="genus" reg="Hosta">H.</tp:taxon-name-part><tp:taxon-name-part taxon-name-part-type="species" reg="kikutii">kikutii</tp:taxon-name-part><tp:taxon-name-part taxon-name-part-type="infraspecific-rank">var.</tp:taxon-name-part><tp:taxon-name-part taxon-name-part-type="variety" reg="tosana">tosana</tp:taxon-name-part></tp:taxon-name> by <xref ref-type="bibr" rid="B32">Tamura and Fujita (2016)</xref>. However, it is not related to <italic><tp:taxon-name><tp:taxon-name-part taxon-name-part-type="genus" reg="Hosta">H.</tp:taxon-name-part><tp:taxon-name-part taxon-name-part-type="species" reg="tosana">tosana</tp:taxon-name-part></tp:taxon-name></italic> of Clade 4, but to <italic><tp:taxon-name><tp:taxon-name-part taxon-name-part-type="genus" reg="Hosta">H.</tp:taxon-name-part><tp:taxon-name-part taxon-name-part-type="species" reg="longipes">longipes</tp:taxon-name-part></tp:taxon-name></italic> of Clade 6 (Fig. <xref ref-type="fig" rid="F1">1</xref>).</p></tp:treatment-sec><tp:treatment-sec><!--Section generated to contain objects referenced in tp:taxon-treatment.--><fig id="F5" position="float" orientation="portrait"><object-id xmlns:xlink="http://www.w3.org/1999/xlink" content-type="doi" xlink:type="simple">10.3897/phytokeys.235.99140.figure5</object-id><object-id xmlns:xlink="http://www.w3.org/1999/xlink" content-type="arpha" xlink:type="simple">9B3BEE3B-DB82-5CD7-9739-5436E1D74CD1</object-id><label>Figure 5.</label><caption><p>A rooted Maximum Likelihood tree for <italic><tp:taxon-name><tp:taxon-name-part taxon-name-part-type="genus" reg="Hosta">Hosta</tp:taxon-name-part></tp:taxon-name></italic> Clade 4 reconstructed using MIG-seq data. Bootstrap values are indicated on internodes. Based on the Maximum Likelihood tree of 28 Japanese species (Fig. <xref ref-type="fig" rid="F1">1</xref>), the tree is rooted by the Kagami River lineage of <italic><tp:taxon-name><tp:taxon-name-part taxon-name-part-type="genus" reg="Hosta">H.</tp:taxon-name-part><tp:taxon-name-part taxon-name-part-type="species" reg="tosana">tosana</tp:taxon-name-part></tp:taxon-name></italic>.</p></caption><graphic xmlns:xlink="http://www.w3.org/1999/xlink" xlink:href="phytokeys-235-137_article-99140__-g005.jpg" position="float" orientation="portrait" xlink:type="simple" id="oo_938506.jpg"><uri content-type="original_file" xlink:type="simple">https://binary.pensoft.net/fig/938506</uri></graphic></fig><fig id="F1" position="float" orientation="portrait"><object-id xmlns:xlink="http://www.w3.org/1999/xlink" content-type="doi" xlink:type="simple">10.3897/phytokeys.235.99140.figure1</object-id><object-id xmlns:xlink="http://www.w3.org/1999/xlink" content-type="arpha" xlink:type="simple">8FFED866-BF3F-5F99-A80D-AF602EDD3812</object-id><label>Figure 1.</label><caption><p>An unrooted Maximum Likelihood tree of 28 Japanese species of <italic><tp:taxon-name><tp:taxon-name-part taxon-name-part-type="genus" reg="Hosta">Hosta</tp:taxon-name-part></tp:taxon-name></italic>, reconstructed using MIG-seq data. Bootstrap values (50% or larger) are indicated on internodes in or above the species level. Numbers in parentheses indicate the IDs of 6 clades.</p></caption><graphic xmlns:xlink="http://www.w3.org/1999/xlink" xlink:href="phytokeys-235-137_article-99140__-g001.jpg" position="float" orientation="portrait" xlink:type="simple" id="oo_938502.jpg"><uri content-type="original_file" xlink:type="simple">https://binary.pensoft.net/fig/938502</uri></graphic></fig><fig id="F6" position="float" orientation="portrait"><object-id xmlns:xlink="http://www.w3.org/1999/xlink" content-type="doi" xlink:type="simple">10.3897/phytokeys.235.99140.figure6</object-id><object-id xmlns:xlink="http://www.w3.org/1999/xlink" content-type="arpha" xlink:type="simple">A01AD694-AE7E-5940-B5E4-762218370C64</object-id><label>Figure 6.</label><caption><p>A SplitsTree for <italic><tp:taxon-name><tp:taxon-name-part taxon-name-part-type="genus" reg="Hosta">Hosta</tp:taxon-name-part></tp:taxon-name></italic> Clade 4 reconstructed using MIG-seq data.</p></caption><graphic xmlns:xlink="http://www.w3.org/1999/xlink" xlink:href="phytokeys-235-137_article-99140__-g006.jpg" position="float" orientation="portrait" xlink:type="simple" id="oo_938507.jpg"><uri content-type="original_file" xlink:type="simple">https://binary.pensoft.net/fig/938507</uri></graphic></fig></tp:treatment-sec><ref-list><ref id="B13"><mixed-citation xmlns:xlink="http://www.w3.org/1999/xlink" xlink:type="simple">IUCN (<year>2012</year>) IUCN Red List Categories and Criteria, Version 3.1, 2<sup>nd</sup> edn. IUCN Species Survival Commission. IUCN, Gland and Cambridge. <ext-link xlink:href="https://portals.iucn.org/library/node/10315" ext-link-type="uri" xlink:type="simple">https://portals.iucn.org/library/node/10315</ext-link></mixed-citation></ref><ref id="B14"><mixed-citation xmlns:xlink="http://www.w3.org/1999/xlink" xlink:type="simple">IUCN (<year>2022</year>) Guidelines for using the IUCN Red List Categories and Criteria, Version 15.1. IUCN, Gland and Cambridge. <ext-link xlink:href="https://nc.iucnredlist.org/redlist/content/attachment_files/RedListGuidelines.pdf" ext-link-type="uri" xlink:type="simple">https://nc.iucnredlist.org/redlist/content/attachment_files/RedListGuidelines.pdf</ext-link></mixed-citation></ref><ref id="B20"><mixed-citation xmlns:xlink="http://www.w3.org/1999/xlink" xlink:type="simple"><person-group><name name-style="western"><surname>Maekawa</surname><given-names>F</given-names></name></person-group> (<year>1940</year>) The genus <italic><tp:taxon-name><tp:taxon-name-part taxon-name-part-type="genus">Hosta</tp:taxon-name-part></tp:taxon-name></italic>. Journal of Faculty of Science, Imperial University of Tokyo, section 3 Botany 5: 317–425.</mixed-citation></ref><ref id="B21"><mixed-citation xmlns:xlink="http://www.w3.org/1999/xlink" xlink:type="simple"><person-group><name name-style="western"><surname>Maekawa</surname><given-names>F</given-names></name></person-group> (<year>1948</year>) A new variety, <tp:taxon-name><tp:taxon-name-part taxon-name-part-type="genus">Hosta</tp:taxon-name-part><tp:taxon-name-part taxon-name-part-type="species">kikutii</tp:taxon-name-part><tp:taxon-name-part taxon-name-part-type="infraspecific-rank">var.</tp:taxon-name-part><tp:taxon-name-part taxon-name-part-type="variety">caput-avis</tp:taxon-name-part></tp:taxon-name>. Shokubutsu Kenkyu Zasshi 22: 64.</mixed-citation></ref><ref id="B9"><mixed-citation xmlns:xlink="http://www.w3.org/1999/xlink" xlink:type="simple"><person-group><name name-style="western"><surname>Fujita</surname><given-names>N</given-names></name></person-group> (<year>1976</year>) <article-title>The genus <italic><tp:taxon-name><tp:taxon-name-part taxon-name-part-type="genus">Hosta</tp:taxon-name-part></tp:taxon-name></italic> in Japan.</article-title><source>Acta Phytotaxonomica et Geobotanica</source><volume>27</volume>: <fpage>66</fpage>–<lpage>96</lpage>. <ext-link xlink:href="10.18942/bunruichiri.KJ00002992172" ext-link-type="doi" xlink:type="simple">https://doi.org/10.18942/bunruichiri.KJ00002992172</ext-link></mixed-citation></ref><ref id="B10"><mixed-citation xmlns:xlink="http://www.w3.org/1999/xlink" xlink:type="simple"><person-group><name name-style="western"><surname>Fujita</surname><given-names>N</given-names></name><name name-style="western"><surname>Tamura</surname><given-names>MN</given-names></name></person-group> (<year>2008</year>) <article-title>Two new varieties and one change of status in <italic><tp:taxon-name><tp:taxon-name-part taxon-name-part-type="genus">Hosta</tp:taxon-name-part></tp:taxon-name></italic> (<tp:taxon-name><tp:taxon-name-part taxon-name-part-type="family">Asparagaceae</tp:taxon-name-part></tp:taxon-name>).</article-title><source>Acta Phytotaxonomica et Geobotanica</source><volume>59</volume>(<issue>1</issue>): <fpage>31</fpage>–<lpage>36</lpage>. <ext-link xlink:href="10.18942/apg.KJ00004899884" ext-link-type="doi" xlink:type="simple">https://doi.org/10.18942/apg.KJ00004899884</ext-link></mixed-citation></ref><ref id="B32"><mixed-citation xmlns:xlink="http://www.w3.org/1999/xlink" xlink:type="simple"><person-group><name name-style="western"><surname>Tamura</surname><given-names>MN</given-names></name><name name-style="western"><surname>Fujita</surname><given-names>N</given-names></name></person-group> (<year>2016</year>) <article-title><italic><tp:taxon-name><tp:taxon-name-part taxon-name-part-type="genus">Hosta</tp:taxon-name-part></tp:taxon-name></italic>.</article-title> In: <person-group><name name-style="western"><surname>Iwatsuki</surname><given-names>K</given-names></name><name name-style="western"><surname>Yamazaki</surname><given-names>T</given-names></name><name name-style="western"><surname>Boufford</surname><given-names>DE</given-names></name><name name-style="western"><surname>Ohba</surname><given-names>H</given-names></name></person-group> (<role>Eds</role>) <issue-title>Flora of Japan IVb.</issue-title><source>Kodansha Scientific, Tokyo</source>, <fpage>140</fpage>–<lpage>147</lpage>.</mixed-citation></ref></ref-list></tp:taxon-treatment>
