# Supplementary material for: ﻿Molecular phylogeny and taxonomy of Hosta (Asparagaceae) on Shikoku Island, Japan, including five new species, one new subspecies, and two new status assignments
Source: PhytoKeys. 2023 Nov 17;235:137–87. doi: 10.3897/phytokeys.235.99140 (PMC10680290; doi:10.3897/phytokeys.235.99140)
Supplement: Supplementary material 1 — 20 DNA samples and voucher specimens from 70 localities for 30 taxa of Hosta in Japan [file phytokeys-235-137_article-99140__-s001.xlsx]

## Sheet: Sheet1
No	Sceintific name	Voucher ID	Locality	Latitude	Longitude	DRA number
1	Hosta aequinoctiiantha	JPN4409	Gifu City, Gifu	35.4388	136.782	DRA013286
2	Hosta aequinoctiiantha	JPN4410	Gifu City, Gifu	35.4388	136.782	DRA013286
3	Hosta aequinoctiiantha	JPN4411	Gifu City, Gifu	35.4388	136.782	DRA013286
4	Hosta alata	JPN2280	Mt. Karasu, Bungo-Ohno, Oita	Available upon request	Available upon request	DRA011465
5	Hosta alata	JPN2281	Mt. Karasu, Bungo-Ohno, Oita	Available upon request	Available upon request	DRA011465
6	Hosta alata	JPN2282	Mt. Karasu, Bungo-Ohno, Oita	Available upon request	Available upon request	DRA011465
7	Hosta alata	JPN2283	Mt. Karasu, Bungo-Ohno, Oita	Available upon request	Available upon request	DRA011465
8	Hosta alata	JPN2350	Mt. Sobo, Bungo-Ohono, Oita	Available upon request	Available upon request	DRA011465
9	Hosta alata	JPN2351	Mt. Sobo, Bungo-Ohono, Oita	Available upon request	Available upon request	DRA011465
10	Hosta alata	JPN2372	Mt. Sobo, Bungo-Ohono, Oita	Available upon request	Available upon request	DRA011465
11	Hosta alismifolia	JPN4803	Koda, Kochi Dity, Kochi	Available upon request	Available upon request	DRA013286
12	Hosta alismifolia	JPN4804	Koda, Kochi Dity, Kochi	Available upon request	Available upon request	DRA013286
13	Hosta alismifolia	JPN4805	Koda, Kochi Dity, Kochi	Available upon request	Available upon request	DRA013286
14	Hosta alismifolia	JPN4806	Nangoku City, Kochi	Available upon request	Available upon request	DRA013286
15	Hosta alismifolia	JPN4807	Nangoku City, Kochi	Available upon request	Available upon request	DRA013286
16	Hosta alismifolia	JPN4808	Nangoku City, Kochi	Available upon request	Available upon request	DRA013286
17	Hosta capitata	JPN1189	Niyodogawa-cho, Agawa-gun, Kochi	33.4599	133.144	DRA011621
18	Hosta capitata	JPN1190	Niyodogawa-cho, Agawa-gun, Kochi	33.4599	133.144	DRA011621
19	Hosta capitata	JPN1191	Niyodogawa-cho, Agawa-gun, Kochi	33.4599	133.144	DRA011621
20	Hosta capitata	JPN1249	Niyodogawa-cho, Agawa-gun, Kochi	33.4599	133.144	DRA011621
21	Hosta capitata	JPN1250	Niyodogawa-cho, Agawa-gun, Kochi	33.4599	133.144	DRA011621
22	Hosta capitata	JPN1251	Niyodogawa-cho, Agawa-gun, Kochi	33.4599	133.144	DRA011621
23	Hosta capitata	TGK1371	Mt. Tara-dake, Saga	Available upon request	Available upon request	DRA013286
24	Hosta capitata	TGK1372	Mt. Tara-dake, Saga	Available upon request	Available upon request	DRA013286
25	Hosta capitata	TGK1373	Mt. Tara-dake, Saga	Available upon request	Available upon request	DRA013286
26	Hosta capitata	TGK1387	Mt. Unzen, Nagasaki	Available upon request	Available upon request	DRA013286
27	Hosta capitata	TGK1388	Mt. Unzen, Nagasaki	Available upon request	Available upon request	DRA013286
28	Hosta capitata	TGK1389	Mt. Unzen, Nagasaki	Available upon request	Available upon request	DRA013286
29	Hosta gracillima	JPN1272	Tosayama, Kochi City, Kochi	33.628	133.454	DRA011621
30	Hosta gracillima	JPN1273	Tosayama, Kochi City, Kochi	33.628	133.454	DRA011621
31	Hosta gracillima	JPN3920	Shimanto City, Kochi	33.1425	132.671	DRA013286
32	Hosta gracillima	JPN3921	Shimanto City, Kochi	33.1425	132.671	DRA013286
33	Hosta gracillima	JPN3922	Nametoko Valley, Kitauwa-gun, Ehime	Available upon request	Available upon request	DRA013286
34	Hosta gracillima	JPN4036	Mihara-mura, Hata-gun, Kochi	Available upon request	Available upon request	DRA013286
35	Hosta gracillima	JPN4037	Mihara-mura, Hata-gun, Kochi	Available upon request	Available upon request	DRA013286
36	Hosta gracillima	JPN6457	Tosayama, Kochi City, Kochi	33.6276	133.454	DRA013286
37	Hosta gracillima	JPN6461	Tosayama, Kochi City, Kochi	33.6276	133.454	DRA013286
38	Hosta kikutii	JPN1852	Kaeda Valley, Miyazaki City, Miyazaki	Available upon request	Available upon request	DRA011465
39	Hosta kikutii	JPN1968	Mt. Osuzu, Miyazaki	Available upon request	Available upon request	DRA011465
40	Hosta kikutii	JPN3250	Inohae, Nichinan City, Miyazaki	31.7338	131.366	DRA013286
41	Hosta kikutii	JPN3282	Inohae, Nichinan City, Miyazaki	31.7413	131.37	DRA013286
42	Hosta kikutii	JPN3285	Miyazaki City, Miyazaki	31.7957	131.452	DRA013286
43	Hosta kikutii	JPN3286	Miyazaki City, Miyazaki	31.7957	131.452	DRA013286
44	Hosta kikutii	TGK1406	Mt. Takakuma, Kagoshima	Available upon request	Available upon request	DRA013286
45	Hosta longipedicellata	JPN3927	Mt. Tsutsujo, Ino-cho, Kochi	Available upon request	Available upon request	DRA013286
46	Hosta longipedicellata	JPN3936	Mt. Tebako, Ino-cho, Kochi	Available upon request	Available upon request	DRA013286
47	Hosta longipedicellata	JPN12425	Niyodogawa-cho, Agawa-gun, Kochi	Available upon request	Available upon request	DRA015301
48	Hosta longipedicellata	JPN12426	Niyodogawa-cho, Agawa-gun, Kochi	Available upon request	Available upon request	DRA015301
49	Hosta longipedicellata	JPN12637	Mt. Tsutsujyo, Ino-cho, Kochi	Available upon request	Available upon request	DRA015301
50	Hosta longipedicellata	JPN12638	Mt. Tsutsujyo, Ino-cho, Kochi	Available upon request	Available upon request	DRA015301
51	Hosta longipedicellata	JPN12639	Mt. Tsutsujyo, Ino-cho, Kochi	Available upon request	Available upon request	DRA015301
52	Hosta longipedicellata	JPN12647	Mt. Tsutsujyo, Ino-cho, Kochi	Available upon request	Available upon request	DRA015301
53	Hosta longipedicellata	JPN12654	Mt. Tsutsujyo, Ino-cho, Kochi	Available upon request	Available upon request	DRA015301
54	Hosta longipedicellata	JPN12674	Yasui Valley, Agawa-gun, Kochi	Available upon request	Available upon request	DRA015301
55	Hosta longipedicellata	JPN12675	Yasui Valley, Agawa-gun, Kochi	Available upon request	Available upon request	DRA015301
56	Hosta longipedicellata	JPN12676	Yasui Valley, Agawa-gun, Kochi	Available upon request	Available upon request	DRA015301
57	Hosta longipedicellata	JPN12680	Yasui Valley, Agawa-gun, Kochi	Available upon request	Available upon request	DRA015301
58	Hosta longipes var. caduca	JPN1248	Niyodogawa-cho, Agawa-gun, Kochi	33.4749	133.106	DRA011465
59	Hosta longipes var. caduca	JPN2374	Onagara, Saiki, Oita	Available upon request	Available upon request	DRA011465
60	Hosta longipes var. caduca	JPN3924	Niyodogawa-cho, Agawa-gun, Kochi	33.4438	133.103	DRA013286
61	Hosta longipes var. caduca	JPN3925	Odamiyama Valley, Kita-gun, Ehime	33.5308	132.894	DRA013286
62	Hosta longipes var. caduca	JPN3926	Odamiyama Valley, Kita-gun, Ehime	33.5308	132.894	DRA013286
63	Hosta longipes var. caduca	JPN5461	Hinokage-cho, Nishi-usuki-gun, Miyazaki	32.7071	131.423	DRA013286
64	Hosta longipes var. caduca	JPN5462	Hinokage-cho, Nishi-usuki-gun, Miyazaki	32.7071	131.423	DRA013286
65	Hosta longipes var. latifolia	JPN2461	Jinbora Waterfall, Nishi-izu, Shizuoka	34.8243	138.779	DRA013286
66	Hosta longipes var. latifolia	JPN2462	Jinbora Waterfall, Nishi-izu, Shizuoka	34.8243	138.779	DRA013286
67	Hosta longipes var. latifolia	JPN2463	Jinbora Waterfall, Nishi-izu, Shizuoka	34.8243	138.779	DRA013286
68	Hosta longipes var. latifolia	JPN2478	Kawazu-Nanadaru, Kamo-gun, Shizuoka	34.7948	138.934	DRA013286
69	Hosta longipes var. latifolia	JPN2498	Near Amagi Pass, Izu City, Shizuoka	34.8362	138.936	DRA013286
70	Hosta longipes var. latifolia	JPN2499	Near Amagi Pass, Izu City, Shizuoka	34.8362	138.936	DRA013286
71	Hosta longipes var. latifolia	JPN2500	Near Amagi Pass, Izu City, Shizuoka	34.8362	138.936	DRA013286
72	Hosta longipes var. longipes	JPN3010	Kotaba, Nishi-tama-gun, Tokyo	35.8143	139.149	DRA013286
73	Hosta longipes var. longipes	JPN3087	Akikawa Valley, Akiruno City, Tokyo	35.7245	139.208	DRA013286
74	Hosta longipes var. longipes	JPN3088	Akikawa Valley, Akiruno City, Tokyo	35.7245	139.208	DRA013286
75	Hosta longipes var. longipes	JPN3094	Akikawa Valley, Akiruno City, Tokyo	35.7245	139.208	DRA013286
76	Hosta longipes var. longipes	JPN3097	Akikawa Valley, Akiruno City, Tokyo	35.7245	139.208	DRA013286
77	Hosta longipes var. longipes	JPN5039	Mt. Ryogami, Chichibu-gun, Saitama	35.7247	139.209	DRA013286
78	Hosta longipes var. longipes	JPN5040	Mt. Ryogami, Chichibu-gun, Saitama	35.7247	139.209	DRA013286
79	Hosta longipes var. longipes	JPN5041	Mt. Ryogami, Chichibu-gun, Saitama	35.7247	139.209	DRA013286
80	Hosta longissima	JPN4801	Koda, Kochi Dity, Kochi	Available upon request	Available upon request	DRA013286
81	Hosta longissima	JPN4802	Koda, Kochi Dity, Kochi	Available upon request	Available upon request	DRA013286
82	Hosta minazukiflora	JPN1308	Asemi River, Kochi City, Kochi	Available upon request	Available upon request	DRA011621
83	Hosta minazukiflora	JPN1309	Asemi River, Kochi City, Kochi	Available upon request	Available upon request	DRA011621
84	Hosta minazukiflora	JPN1310	Asemi River, Kochi City, Kochi	Available upon request	Available upon request	DRA011621
85	Hosta polyneuronoides	JPN1327	Asemi River, Kochi City, Kochi	33.8353	133.552	DRA011621
86	Hosta polyneuronoides	JPN1328	Asemi River, Kochi City, Kochi	33.8353	133.552	DRA011621
87	Hosta polyneuronoides	JPN1329	Asemi River, Kochi City, Kochi	33.8353	133.552	DRA011621
88	Hosta polyneuronoides	JPN1378	Ino-cho, Agawa-gun, Kochi	33.6651	133.334	DRA011621
89	Hosta polyneuronoides	JPN6153	Mt. Higashi-akaishi, Niihama City, Ehime	33.863	133.383	DRA013286
90	Hosta polyneuronoides	JPN6154	Mt. Higashi-akaishi, Niihama City, Ehime	33.863	133.383	DRA013286
91	Hosta polyneuronoides	JPN6155	Mt. Higashi-akaishi, Niihama City, Ehime	33.863	133.383	DRA013286
92	Hosta polyneuronoides	JPN6156	Mt. Higashi-akaishi, Niihama City, Ehime	33.863	133.383	DRA013286
93	Hosta polyneuronoides	JPN6269	Mt. Higashi-akaishi, Niihama City, Ehime	33.86	133.38	DRA013286
94	Hosta polyneuronoides	JPN6270	Mt. Higashi-akaishi, Niihama City, Ehime	33.86	133.38	DRA013286
95	Hosta polyneuronoides	JPN6271	Mt. Higashi-akaishi, Niihama City, Ehime	33.86	133.38	DRA013286
96	Hosta polyneuronoides	JPN6342	Ino-cho, Agawa-gun, Kochi	33.7936	133.198	DRA013286
97	Hosta polyneuronoides	JPN6361	Ino-cho, Agawa-gun, Kochi	33.7936	133.198	DRA013286
98	Hosta polyneuronoides	JPN6390	Mt. Ishizuchi, Ehime	33.765	133.132	DRA013286
99	Hosta polyneuronoides	JPN6407	Mt. Ishizuchi, Ehime	33.7678	133.115	DRA013286
100	Hosta polyneuronoides	JPN6446	Ino-cho, Agawa-gun, Kochi	33.7464	133.182	DRA013286
101	Hosta polyneuronoides	JPN6447	Ino-cho, Agawa-gun, Kochi	33.7464	133.182	DRA013286
102	Hosta polyneuronoides	JPN6448	Ino-cho, Agawa-gun, Kochi	33.7464	133.182	DRA013286
103	Hosta polyneuronoides	JPN6449	Ino-cho, Agawa-gun, Kochi	33.7528	133.2	DRA013286
104	Hosta polyneuronoides	JPN6450	Ino-cho, Agawa-gun, Kochi	33.7528	133.2	DRA013286
105	Hosta polyneuronoides	JPN6451	Ino-cho, Agawa-gun, Kochi	33.7528	133.2	DRA013286
106	Hosta polyneuronoides	JPN6493	Tosa-cho, Tosa-gun, Kochi	33.8175	133.437	DRA013286
107	Hosta polyneuronoides	JPN6494	Tosa-cho, Tosa-gun, Kochi	33.8175	133.437	DRA013286
108	Hosta polyneuronoides	JPN6495	Tosa-cho, Tosa-gun, Kochi	33.8175	133.437	DRA013286
109	Hosta polyneuronoides	JPN6501	Okawa-mura, Tosa-gun, Kochi	33.7881	133.412	DRA013286
110	Hosta polyneuronoides	JPN6502	Okawa-mura, Tosa-gun, Kochi	33.7881	133.412	DRA013286
111	Hosta polyneuronoides	JPN6503	Okawa-mura, Tosa-gun, Kochi	33.7881	133.412	DRA013286
112	Hosta polyneuronoides	JPN12427	Ino-cho, Agawa-gun, Kochi	33.6909	133.249	DRA015301
113	Hosta polyneuronoides	JPN12506	Tosa-cho, Tosa-gun, Kochi	33.7412	133.425	DRA015301
114	Hosta polyneuronoides	JPN12507	Tosa-cho, Tosa-gun, Kochi	33.7412	133.425	DRA015301
115	Hosta polyneuronoides	JPN12508	Tosa-cho, Tosa-gun, Kochi	33.7412	133.425	DRA015301
116	Hosta polyneuronoides	JPN12529	Okawa-mura, Tosa-gun, Kochi	33.7989	133.371	DRA015301
117	Hosta polyneuronoides	JPN12530	Okawa-mura, Tosa-gun, Kochi	33.7989	133.371	DRA015301
118	Hosta polyneuronoides	JPN12532	Okawa-mura, Tosa-gun, Kochi	33.7989	133.371	DRA015301
119	Hosta polyneuronoides	JPN12535	Okawa-mura, Tosa-gun, Kochi	33.7989	133.371	DRA015301
120	Hosta polyneuronoides	JPN12663	Mt. Komochi-gongen, Ino-cho, Kochi	33.7813	133.188	DRA015301
121	Hosta polyneuronoides	JPN12664	Mt. Komochi-gongen, Ino-cho, Kochi	33.7813	133.188	DRA015301
122	Hosta polyneuronoides	JPN12666	Terakawa-Ohdaru, Ino-cho, Kochi	33.7476	133.201	DRA015301
123	Hosta polyneuronoides	JPN12667	Terakawa-Ohdaru, Ino-cho, Kochi	33.7476	133.201	DRA015301
124	Hosta polyneuronoides	JPN12668	Terakawa-Ohdaru, Ino-cho, Kochi	33.7476	133.201	DRA015301
125	Hosta pulchella	JPN2298	Mt. Shoji, Bungo-Ohno, Oita	Available upon request	Available upon request	DRA011465
126	Hosta pulchella	JPN2306	Mt. Shoji, Bungo-Ohno, Oita	Available upon request	Available upon request	DRA011465
127	Hosta pulchella	JPN2311	Mt. Shoji, Bungo-Ohno, Oita	Available upon request	Available upon request	DRA011465
128	Hosta pulchella	JPN2312	Mt. Shoji, Bungo-Ohno, Oita	Available upon request	Available upon request	DRA011465
129	Hosta pulchella	JPN2355	Mt. Sobo, Bungo-Ohono, Oita	Available upon request	Available upon request	DRA011465
130	Hosta pulchella	JPN2356	Mt. Sobo, Bungo-Ohono, Oita	Available upon request	Available upon request	DRA011465
131	Hosta pulchella	JPN2360	Mt. Sobo, Bungo-Ohono, Oita	Available upon request	Available upon request	DRA011465
132	Hosta pulchella	JPN2364	Mt. Sobo, Bungo-Ohono, Oita	Available upon request	Available upon request	DRA011465
133	Hosta pulchella	JPN2365	Mt. Sobo, Bungo-Ohono, Oita	Available upon request	Available upon request	DRA011465
134	Hosta pulchella	JPN2368	Mt. Sobo, Bungo-Ohono, Oita	Available upon request	Available upon request	DRA011465
135	Hosta pulchella	JPN2369	Mt. Sobo, Bungo-Ohono, Oita	Available upon request	Available upon request	DRA011465
136	Hosta pulchella	JPN2370	Mt. Sobo, Bungo-Ohono, Oita	Available upon request	Available upon request	DRA011465
137	Hosta samukazemontana	JPN1380	Mt. Kanpu, Saijo City, Ehime	33.811	133.245	DRA011621
138	Hosta samukazemontana	JPN1381	Mt. Kanpu, Saijo City, Ehime	33.811	133.245	DRA011621
139	Hosta samukazemontana	JPN1382	Mt. Kanpu, Saijo City, Ehime	33.811	133.245	DRA011621
140	Hosta samukazemontana	JPN6325	Ino-cho, Agawa-gun, Kochi	33.7936	133.198	DRA013286
141	Hosta samukazemontana	JPN15235	Mt. Kanpu, Saijo City, Ehime	Available upon request	Available upon request	DRA015301
142	Hosta scabrinervia	JPN4080	Oboke, Tokushima	33.8802	133.761	DRA013286
143	Hosta scabrinervia	JPN4082	Oboke, Tokushima	33.8802	133.761	DRA013286
144	Hosta scabrinervia	JPN4083	Oboke, Tokushima	33.8802	133.761	DRA013286
145	Hosta scabrinervia	JPN4084	Oboke, Tokushima	33.8802	133.761	DRA013286
146	Hosta scabrinervia	JPN4085	Oboke, Tokushima	33.8802	133.761	DRA013286
147	Hosta scabrinervia	JPN4086	Oboke, Tokushima	33.8802	133.761	DRA013286
148	Hosta scabrinervia	JPN4087	Oboke, Tokushima	33.8802	133.761	DRA013286
149	Hosta scabrinervia	JPN12523	Okawa-mura, Tosa-gun, Kochi	33.7882	133.426	DRA015301
150	Hosta scabrinervia	JPN12524	Okawa-mura, Tosa-gun, Kochi	33.7882	133.426	DRA015301
151	Hosta scabrinervia	JPN12525	Okawa-mura, Tosa-gun, Kochi	33.7882	133.426	DRA015301
152	Hosta scabrinervia	JPN15231	Kogane Waterfall, Kochi	Available upon request	Available upon request	DRA015301
153	Hosta scabrinervia	JPN15232	Kogane Waterfall, Kochi	Available upon request	Available upon request	DRA015301
154	Hosta shikokiana	JPN3939	Mt. Higashi-akaishi, Niihama City, Ehime	33.8763	133.369	DRA013286
155	Hosta shikokiana	JPN3940	Mt. Higashi-akaishi, Niihama City, Ehime	33.8738	133.372	DRA013286
156	Hosta shikokiana	JPN3941	Mt. Higashi-akaishi, Niihama City, Ehime	33.8759	133.369	DRA013286
157	Hosta shikokiana	JPN3942	Mt. Higashi-akaishi, Niihama City, Ehime	33.8765	133.368	DRA013286
158	Hosta shikokiana	JPN6197	Mt. Higashi-akaishi, Niihama City, Ehime	33.8753	133.372	DRA013286
159	Hosta shikokiana	JPN6228	Mt. Higashi-akaishi, Niihama City, Ehime	33.8753	133.372	DRA013286
160	Hosta shikokiana	JPN6239	Mt. Higashi-akaishi, Niihama City, Ehime	33.8753	133.372	DRA013286
161	Hosta shikokiana	JPN6249	Mt. Higashi-akaishi, Niihama City, Ehime	33.8753	133.372	DRA013286
162	Hosta shikokiana	JPN6252	Mt. Higashi-akaishi, Niihama City, Ehime	33.8753	133.372	DRA013286
163	Hosta shikokiana	JPN9953	Mt. Hamaki, Ehime	33.8763	133.369	DRA015301
164	Hosta shikokiana	JPN9954	Mt. Hamaki, Ehime	33.8764	133.369	DRA015301
165	Hosta shikokiana	JPN12428	Doi-cho, Shikoku-chuoh City, Ehime	Available upon request	Available upon request	DRA015301
166	Hosta shikokiana	JPN12429	Futatsu-dake, Niihama City, Ehime	Available upon request	Available upon request	DRA015301
167	Hosta shikokiana	JPN3937	Mt. Shiraga, Nagaoka-gun, Kochi	Available upon request	Available upon request	DRA013286
168	Hosta shikokiana	JPN9952	Mt. Oku-kuishi, Kochi	Available upon request	Available upon request	DRA015301
169	Hosta shikokiana	JPN10139	Mt. Shiraga, Nagaoka-gun, Kochi	Available upon request	Available upon request	DRA015301
170	Hosta sieboldiana	JPN0651	Yakushima, Kagoshima	30.2626	130.58	DRA011621
171	Hosta sieboldiana	JPN1334	Ino-cho, Agawa-gun, Kochi	33.5729	133.366	DRA011621
172	Hosta sieboldiana	JPN3090	Akikawa Valley, Akiruno City, Tokyo	35.7245	139.208	DRA013286
173	Hosta sieboldiana	JPN3200	Kannonze, Miyakonojyo City, Miyazaki	31.8918	131.141	DRA013286
174	Hosta sieboldiana	JPN4337	Nunoshida, Kochi City, Kochi	Available upon request	Available upon request	DRA013286
175	Hosta sieboldiana	JPN4907	Akikawa Valley, Akiruno City, Tokyo	35.7245	139.208	DRA013286
176	Hosta sieboldiana	JPN5133	Mt. Takazasu, Fuji-Yoshida City, Yamanashi	35.4733	138.851	DRA013286
177	Hosta sieboldiana	JPN5134	Mt. Takazasu, Fuji-Yoshida City, Yamanashi	35.4733	138.851	DRA013286
178	Hosta sieboldiana	JPN5139	Mt. Takazasu, Fuji-Yoshida City, Yamanashi	35.4733	138.851	DRA013286
179	Hosta sieboldiana	JPN5541	Taishaku Valley, Hiroshima	34.8577	133.214	DRA013286
180	Hosta sieboldiana	JPN5542	Taishaku Valley, Hiroshima	34.8577	133.214	DRA013286
181	Hosta sieboldiana	JPN5543	Taishaku Valley, Hiroshima	34.8577	133.214	DRA013286
182	Hosta sieboldiana x sieboldii	JPN4829	Motoyama-cho, Nagaoka-gun, Kochi	Available upon request	Available upon request	DRA013286
183	Hosta sieboldiana x sieboldii	JPN4830	Motoyama-cho, Nagaoka-gun, Kochi	Available upon request	Available upon request	DRA013286
184	Hosta sieboldii	JPN0868	Ebino Plateau, Miyazaki	31.9441	130.843	DRA011621
185	Hosta sieboldii	JPN4394	Hirao-dai, Kitakyushu City, Fukuoka	33.768	130.903	DRA013286
186	Hosta sieboldii	JPN5071	Tokaichi City, Niigata	37.1828	138.727	DRA013286
187	Hosta sieboldii	JPN5072	Tokaichi City, Niigata	37.1828	138.727	DRA013286
188	Hosta sieboldii	JPN5073	Tokaichi City, Niigata	37.1828	138.727	DRA013286
189	Hosta sieboldii	JPN5137	Mt. Takazasu, Fuji-Yoshida City, Yamanashi	35.4733	138.851	DRA013286		Hosta shikokiana 2
190	Hosta sieboldii	JPN5138	Mt. Takazasu, Fuji-Yoshida City, Yamanashi	35.4733	138.851	DRA013286		Hosta shikokiana 2
191	Hosta sp. 1	JPN2012	Mt. Oninome, Miyazaki	Available upon request	Available upon request	DRA011465		Hosta shikokiana 2
192	Hosta sp. 1	JPN2013	Mt. Oninome, Miyazaki	Available upon request	Available upon request	DRA011465
193	Hosta sp. 1	JPN2208	Mt. Mukabaki, Miyazaki	Available upon request	Available upon request	DRA011465
194	Hosta sp. 1	JPN2209	Mt. Mukabaki, Miyazaki	Available upon request	Available upon request	DRA011465
195	Hosta sp. 1	JPN2210	Mt. Mukabaki, Miyazaki	Available upon request	Available upon request	DRA011465
196	Hosta sp. 2	JPN2292	Obira Forestry Road, Bungo-Ono, Oita	Available upon request	Available upon request	DRA011465
197	Hosta sp. 3	FJI12268	Hidaka-gun, Wakayama	Available upon request	Available upon request	DRA015301
198	Hosta sp. 4	JPN2879	Kozagawa-cho, Wakayama	33.5471	135.718	DRA013286
199	Hosta sp. 4	JPN2880	Kozagawa-cho, Wakayama	33.5471	135.718	DRA013286
200	Hosta sp. 4	JPN2907	Kozagawa-cho, Wakayama	33.5471	135.718	DRA013286
201	Hosta sp. 4	JPN2986	Osugi-dani, Mie	Available upon request	Available upon request	DRA013286
202	Hosta takiminazukiflora subsp. grandis	JPN6487	Tosa-cho, Tosa-gun, Kochi	Available upon request	Available upon request	DRA013286
203	Hosta takiminazukiflora subsp. grandis	JPN6488	Tosa-cho, Tosa-gun, Kochi	Available upon request	Available upon request	DRA013286
204	Hosta takiminazukiflora subsp. grandis	JPN6489	Tosa-cho, Tosa-gun, Kochi	Available upon request	Available upon request	DRA013286
205	Hosta takiminazukiflora subsp. grandis	JPN12518	Tosa-cho, Tosa-gun, Kochi	Available upon request	Available upon request	DRA015301
206	Hosta takiminazukiflora subsp. grandis	JPN12519	Tosa-cho, Tosa-gun, Kochi	Available upon request	Available upon request	DRA015301
207	Hosta takiminazukiflora subsp. grandis	JPN12520	Tosa-cho, Tosa-gun, Kochi	Available upon request	Available upon request	DRA015301
208	Hosta takiminazukiflora subsp. grandis	JPN12521	Tosa-cho, Tosa-gun, Kochi	Available upon request	Available upon request	DRA015301
209	Hosta takiminazukiflora subsp. takiminazukiflora	JPN3928	Mt. Higashikado-yama, Tosa-gun, Kochi	33.7632	133.4	DRA013286
210	Hosta takiminazukiflora subsp. takiminazukiflora	JPN3930	Mt. Inamura, Agawa-gun, Kochi	33.7536	133.365	DRA013286
211	Hosta takiminazukiflora subsp. takiminazukiflora	JPN3938	Mt. Higashikado-yama, Tosa-gun, Kochi	33.7632	133.4	DRA013286
212	Hosta takiminazukiflora subsp. takiminazukiflora	JPN6478	Tosa-cho, Tosa-gun, Kochi	Available upon request	Available upon request	DRA013286
213	Hosta takiminazukiflora subsp. takiminazukiflora	JPN6479	Tosa-cho, Tosa-gun, Kochi	Available upon request	Available upon request	DRA013286
214	Hosta takiminazukiflora subsp. takiminazukiflora	JPN6480	Tosa-cho, Tosa-gun, Kochi	Available upon request	Available upon request	DRA013286
215	Hosta takiminazukiflora subsp. takiminazukiflora	JPN6481	Tosa-cho, Tosa-gun, Kochi	Available upon request	Available upon request	DRA013286
216	Hosta takiminazukiflora subsp. takiminazukiflora	JPN6483	Tosa-cho, Tosa-gun, Kochi	Available upon request	Available upon request	DRA013286
217	Hosta takiminazukiflora subsp. takiminazukiflora	JPN6484	Tosa-cho, Tosa-gun, Kochi	Available upon request	Available upon request	DRA013286
218	Hosta takiminazukiflora subsp. takiminazukiflora	JPN6485	Tosa-cho, Tosa-gun, Kochi	Available upon request	Available upon request	DRA013286
219	Hosta takiminazukiflora subsp. takiminazukiflora	JPN6486	Tosa-cho, Tosa-gun, Kochi	Available upon request	Available upon request	DRA013286
220	Hosta takiminazukiflora subsp. takiminazukiflora	JPN6490	Tosa-cho, Tosa-gun, Kochi	Available upon request	Available upon request	DRA013286
221	Hosta takiminazukiflora subsp. takiminazukiflora	JPN6513	Mt. Inamura, Agawa-gun, Kochi	Available upon request	Available upon request	DRA013286
222	Hosta takiminazukiflora subsp. takiminazukiflora	JPN6514	Mt. Inamura, Agawa-gun, Kochi	Available upon request	Available upon request	DRA013286
223	Hosta takiminazukiflora subsp. takiminazukiflora	JPN6515	Mt. Inamura, Agawa-gun, Kochi	Available upon request	Available upon request	DRA013286
224	Hosta tardiva subsp. densinervia	JPN1255	Niyodogawa-cho, Agawa-gun, Kochi	33.5681	133.16	DRA011621
225	Hosta tardiva subsp. densinervia	JPN1258	Niyodogawa-cho, Agawa-gun, Kochi	33.5681	133.16	DRA011621
226	Hosta tardiva subsp. densinervia	JPN1263	Niyodogawa-cho, Agawa-gun, Kochi	33.5681	133.16	DRA011621
227	Hosta tardiva subsp. densinervia	JPN1331	Ino-cho, Agawa-gun, Kochi	33.5729	133.366	DRA011621
228	Hosta tardiva subsp. densinervia	JPN1332	Ino-cho, Agawa-gun, Kochi	33.5729	133.366	DRA011621
229	Hosta tardiva subsp. densinervia	JPN1333	Ino-cho, Agawa-gun, Kochi	33.5729	133.366	DRA011621
230	Hosta tardiva subsp. densinervia	JPN1375	Ochi-cho, Takaoka-gun, Kochi	33.5693	133.292	DRA011621
231	Hosta tardiva subsp. densinervia	JPN1376	Ochi-cho, Takaoka-gun, Kochi	33.5693	133.292	DRA011621
232	Hosta tardiva subsp. densinervia	JPN1377	Ochi-cho, Takaoka-gun, Kochi	33.5693	133.292	DRA011621
233	Hosta tardiva subsp. densinervia	JPN3929	Niyodogawa-cho, Agawa-gun, Kochi	33.451	133.117	DRA013286
234	Hosta tardiva subsp. densinervia	JPN4071	Miyoshi City, Tokushima	34.022	133.784	DRA013286
235	Hosta tardiva subsp. densinervia	JPN4072	Miyoshi City, Tokushima	34.022	133.784	DRA013286
236	Hosta tardiva subsp. densinervia	JPN4075	Miyoshi City, Tokushima	34.022	133.784	DRA013286
237	Hosta tardiva subsp. densinervia	JPN10011	Hidaka-mura, Takaoka-gun, Kochi	Available upon request	Available upon request	DRA015301
238	Hosta tardiva subsp. densinervia	FJI17566	Miyoshi City, Tokushima	Available upon request	Available upon request	DRA015301
239	Hosta tardiva subsp. tardiva	JPN3970	Ino-cho, Agawa-gun, Kochi	Available upon request	Available upon request	DRA013286
240	Hosta tardiva subsp. tardiva	JPN3997	Ino-cho, Agawa-gun, Kochi	Available upon request	Available upon request	DRA013286
241	Hosta tardiva subsp. tardiva	JPN4100	Otoyo-cho, Nagaoka-gun, Kochi	Available upon request	Available upon request	DRA013286
242	Hosta tardiva subsp. tardiva	JPN4101	Otoyo-cho, Nagaoka-gun, Kochi	Available upon request	Available upon request	DRA013286
243	Hosta tardiva subsp. tardiva	JPN4102	Otoyo-cho, Nagaoka-gun, Kochi	Available upon request	Available upon request	DRA013286
244	Hosta tardiva subsp. tardiva	JPN4110	Otoyo-cho, Nagaoka-gun, Kochi	Available upon request	Available upon request	DRA013286
245	Hosta tardiva subsp. tardiva	JPN4112	Otoyo-cho, Nagaoka-gun, Kochi	Available upon request	Available upon request	DRA013286
246	Hosta tardiva subsp. tardiva	JPN4809	Godaisan, Kochi City, Kochi	Available upon request	Available upon request	DRA013286
247	Hosta tardiva subsp. tardiva	JPN4810	Godaisan, Kochi City, Kochi	Available upon request	Available upon request	DRA013286
248	Hosta tardiva subsp. tardiva	JPN4811	Koda, Kochi Dity, Kochi	Available upon request	Available upon request	DRA013286
249	Hosta tardiva subsp. tardiva	JPN4812	Koda, Kochi Dity, Kochi	Available upon request	Available upon request	DRA013286
250	Hosta tardiva subsp. tardiva	JPN4813	Koda, Kochi Dity, Kochi	Available upon request	Available upon request	DRA013286
251	Hosta tardiva subsp. tardiva	JPN4814	Tosayamada-cho, Kami City, Kochi	Available upon request	Available upon request	DRA013286
252	Hosta tardiva subsp. tardiva	JPN4815	Tosayamada-cho, Kami City, Kochi	Available upon request	Available upon request	DRA013286
253	Hosta tardiva subsp. tardiva	JPN4816	Tosayamada-cho, Kami City, Kochi	Available upon request	Available upon request	DRA013286
254	Hosta tardiva subsp. tardiva	JPN4817	Tosayama, Kochi City, Kochi	Available upon request	Available upon request	DRA013286
255	Hosta tardiva subsp. tardiva	JPN4818	Tosayama, Kochi City, Kochi	Available upon request	Available upon request	DRA013286
256	Hosta tardiva subsp. tardiva	JPN4819	Tosayama, Kochi City, Kochi	Available upon request	Available upon request	DRA013286
257	Hosta tardiva subsp. tardiva	JPN4820	Tosayama, Kochi City, Kochi	Available upon request	Available upon request	DRA013286
258	Hosta tardiva subsp. tardiva	JPN4821	Tosayama, Kochi City, Kochi	Available upon request	Available upon request	DRA013286
259	Hosta tardiva subsp. tardiva	JPN4822	Tosayama, Kochi City, Kochi	Available upon request	Available upon request	DRA013286
260	Hosta tardiva subsp. tardiva	JPN4823	Tosayama, Kochi City, Kochi	Available upon request	Available upon request	DRA013286
261	Hosta tardiva subsp. tardiva	JPN4824	Tosayama, Kochi City, Kochi	Available upon request	Available upon request	DRA013286
262	Hosta tardiva subsp. tardiva	JPN4825	Tosayama, Kochi City, Kochi	Available upon request	Available upon request	DRA013286
263	Hosta tardiva subsp. tardiva	JPN4826	Motoyama-cho, Nagaoka-gun, Kochi	Available upon request	Available upon request	DRA013286
264	Hosta tardiva subsp. tardiva	JPN4827	Motoyama-cho, Nagaoka-gun, Kochi	Available upon request	Available upon request	DRA013286
265	Hosta tardiva subsp. tardiva	JPN4828	Motoyama-cho, Nagaoka-gun, Kochi	Available upon request	Available upon request	DRA013286
266	Hosta tardiva subsp. tardiva	JPN4831	Otoyo-cho, Nagaoka-gun, Kochi	Available upon request	Available upon request	DRA013286
267	Hosta tardiva subsp. tardiva	JPN4832	Otoyo-cho, Nagaoka-gun, Kochi	Available upon request	Available upon request	DRA013286
268	Hosta tardiva subsp. tardiva	JPN4833	Otoyo-cho, Nagaoka-gun, Kochi	Available upon request	Available upon request	DRA013286
269	Hosta tardiva subsp. tardiva	JPN10002	Kubokawa-cho, Takaoka-gun, Kochi	Available upon request	Available upon request	DRA015301
270	Hosta tardiva subsp. tardiva	JPN10003	Kubokawa-cho, Takaoka-gun, Kochi	Available upon request	Available upon request	DRA015301
271	Hosta tibae	JPN5326	Inasa-yama, Nagasaki City, Nagasaki	Available upon request	Available upon request	DRA013286
272	Hosta tibae	TGK1344	Saikai City, Nagasaki	Available upon request	Available upon request	DRA013286
273	Hosta tibae	TGK1345	Saikai City, Nagasaki	Available upon request	Available upon request	DRA013286
274	Hosta tosana (Kagami River lineage)	JPN1265	Namekawa, Kochi City, Kochi	33.5797	133.473	DRA011621
275	Hosta tosana (Kagami River lineage)	JPN1266	Namekawa, Kochi City, Kochi	33.5797	133.473	DRA011621
276	Hosta tosana (Kagami River lineage)	JPN1267	Namekawa, Kochi City, Kochi	33.5797	133.473	DRA011621
277	Hosta tosana (Kagami River lineage)	JPN1269	Namekawa, Kochi City, Kochi	33.5797	133.473	DRA011621
278	Hosta tosana (Kagami River lineage)	JPN1298	Oana Valley, Kochi City, Kochi	33.628	133.506	DRA011621
279	Hosta tosana (Kagami River lineage)	JPN1299	Oana Valley, Kochi City, Kochi	33.628	133.506	DRA011621
280	Hosta tosana (Kagami River lineage)	JPN1307	Oana Valley, Kochi City, Kochi	33.628	133.506	DRA011621
281	Hosta tosana (var. caput-avis)	JPN6524	Befu Valley, Kami City, Kochi	33.7747	134.024	DRA013286
282	Hosta tosana (var. caput-avis)	JPN6525	Befu Valley, Kami City, Kochi	33.7747	134.024	DRA013286
283	Hosta tosana (var. caput-avis)	JPN6526	Befu Valley, Kami City, Kochi	33.7747	134.024	DRA013286
284	Hosta tosana (var. caput-avis)	JPN6571	Befu Valley, Kami City, Kochi	33.78	134.019	DRA013286
285	Hosta tosana (var. caput-avis)	JPN6572	Befu Valley, Kami City, Kochi	33.78	134.019	DRA013286
286	Hosta tosana (var. caput-avis)	JPN6585	Mt. Ishidate, Kami City, Kochi	33.7819	134.041	DRA013286
287	Hosta tosana (var. caput-avis)	JPN6586	Mt. Ishidate, Kami City, Kochi	33.7819	134.041	DRA013286
288	Hosta tosana (var. caput-avis)	JPN6587	Mt. Ishidate, Kami City, Kochi	33.7819	134.041	DRA013286
289	Hosta tosana (var. caput-avis)	JPN6593	Mt. Ishidate, Kami City, Kochi	33.7819	134.041	DRA013286
290	Hosta tosana (var. caput-avis)	JPN6594	Mt. Ishidate, Kami City, Kochi	33.7819	134.041	DRA013286
291	Hosta tosana (var. caput-avis)	JPN6595	Mt. Ishidate, Kami City, Kochi	33.7819	134.041	DRA013286
292	Hosta tosana (var. caput-avis)	JPN6596	Mt. Ishidate, Kami City, Kochi	33.7819	134.041	DRA013286
293	Hosta tosana (var. caput-avis)	JPN12536	Yanase, Aki-gun, Kochi	33.6353	134.097	DRA015301
294	Hosta tosana (var. caput-avis)	JPN12537	Yanase, Aki-gun, Kochi	33.6354	134.097	DRA015301
295	Hosta tosana (var. caput-avis)	JPN12538	Yanase, Aki-gun, Kochi	33.6354	134.097	DRA015301
296	Hosta tosana (var. caput-avis)	JPN12539	Yanase, Aki-gun, Kochi	33.6354	134.097	DRA015301
297	Hosta tosana (var. caput-avis)	JPN12653	Nahari River, Kochi	Available upon request	Available upon request	DRA015301
298	Hosta tosana (var. tosana)	JPN3931	Monobe-cho, Kami City, Kochi	33.7344	133.91	DRA013286
299	Hosta tosana (var. tosana)	JPN3932	Monobe-cho, Kami City, Kochi	33.7344	133.91	DRA013286
300	Hosta tosana (var. tosana)	JPN3933	Monobe-cho, Kami City, Kochi	33.7344	133.91	DRA013286
301	Hosta tosana (var. tosana)	JPN3934	Monobe-cho, Kami City, Kochi	33.7344	133.91	DRA013286
302	Hosta tosana (var. tosana)	JPN3935	Aki City, Kochi	33.5795	133.925	DRA013286
303	Hosta tosana (var. tosana)	JPN6553	Befu Valley, Kami City, Kochi	33.78	134.019	DRA013286
304	Hosta tosana (var. tosana)	JPN6554	Befu Valley, Kami City, Kochi	33.78	134.019	DRA013286
305	Hosta tosana (var. tosana)	JPN6555	Befu Valley, Kami City, Kochi	33.78	134.019	DRA013286
306	Hosta tosana (var. tosana)	JPN6603	Monobe-cho, Kami City, Kochi	33.735	133.91	DRA013286
307	Hosta tosana (var. tosana)	JPN6611	Monobe-cho, Kami City, Kochi	33.735	133.91	DRA013286
308	Hosta tosana (var. tosana)	JPN6612	Monobe-cho, Kami City, Kochi	33.735	133.91	DRA013286
309	Hosta tosana (var. tosana)	JPN6613	Monobe-cho, Kami City, Kochi	33.735	133.91	DRA013286
310	Hosta tosana (var. tosana)	JPN6614	Monobe-cho, Kami City, Kochi	33.735	133.91	DRA013286
311	Hosta tosana (var. tosana)	JPN6615	Monobe-cho, Kami City, Kochi	33.735	133.91	DRA013286
312	Hosta tosana (var. tosana)	JPN6616	Monobe-cho, Kami City, Kochi	33.735	133.91	DRA013286
313	Hosta tosana (var. tosana)	JPN6619	Monobe-cho, Kami City, Kochi	33.6971	133.872	DRA013286
314	Hosta tosana (var. tosana)	JPN6620	Monobe-cho, Kami City, Kochi	33.6971	133.872	DRA013286
315	Hosta tosana (var. tosana)	JPN12424	Mt. Kajigamori, Nagaoka-gun, Kochi	Available upon request	Available upon request	DRA015301
316	Hosta tosana (var. tosana)	JPN12821	Mt. Tsurugi, Miyoshi City, Tokushima	Available upon request	Available upon request	DRA015301
317	Hosta tosana (var. tosana)	JPN12822	Mt. Tsurugi, Miyoshi City, Tokushima	Available upon request	Available upon request	DRA015301
318	Hosta tosana (var. tosana)	JPN12823	Mt. Tsurugi, Miyoshi City, Tokushima	Available upon request	Available upon request	DRA015301
319	Hosta tsushimensis	JPN3923	Mt. Shiratake, Tsushima City, Nagawaki	Available upon request	Available upon request	DRA013286
320	Hosta tsushimensis	JPN5434	Mt. Shiratake, Tsushima City, Nagawaki	Available upon request	Available upon request	DRA013286
