# Supplementary material for: ﻿Molecular phylogeny and taxonomy of Hosta (Asparagaceae) on Shikoku Island, Japan, including five new species, one new subspecies, and two new status assignments
Source: PhytoKeys. 2023 Nov 17;235:137–87. doi: 10.3897/phytokeys.235.99140 (PMC10680290; doi:10.3897/phytokeys.235.99140)
Supplement: Supplementary material 2 — Sample sets [file phytokeys-235-137_article-99140__-s002.xlsx]

## Sheet: Sheet1
Sample set	Analysis	Figures	No of samples	R	No of SNPs per locus	No of monomorphic loci	No of polymorphic loci	No of SNPs
All samples	ML tree	Fig. 1	320	0.3	plural	89	2060	13328
Group 1 with H. gracillima	ML tree	Fig. 2	168	0.3	plural	459	4471	18450
Group 1	SplitsTree	Fig. 3	159	0.3	plural	550	4591	17656
Group 1	STRUCTURE	Fig. 4A,B	159	0.5	one	154	2028	2028
H. polyneuronoides and H. tardiva subsp. densinervia	STRUCTURE	Fig. 4C	52	0.5	one	984	2716	2716
H. shikokiana and six related species	STRUCTURE	Fig. 4D	75	0.5	one	253	2134	2134
Group 4	ML tree, SplitsTree	Fig. 5, 6	45	0.3	plural	3657	4107	8182
Group 4	STRUCTURE	Fig. 4E,F	45	0.5	one	1481	2490	2490
